# Supplementary material for: 9-Amino­acridin-10-ium 4-amino­benzo­ate dihydrate
Source: Acta Crystallogr Sect E Struct Rep Online. 2014 May 17;70(Pt 6):o657–8. doi: 10.1107/S160053681401023X (PMC4051093; doi:10.1107/S160053681401023X)
Supplement: Supplementary file 1 [file e-70-0o657-sup1.cif]

##############################################################################
#                                                                            #
# This CIF contains the data in a paper accepted for publication in          #
# Acta Crystallographica Section E. It conforms to the requirements of       #
# Notes for Authors for Acta Crystallographica Section E, and has been       #
# peer reviewed under the auspices of the IUCr Commission on Journals.       #
#                                                                            #
# Full details of the Crystallographic Information File format               #
# are given in the paper "The Crystallographic Information File (CIF):       #
# a New Standard Archive File for Crystallography" by S. R. Hall, F. H.      #
# Allen and I. D. Brown [Acta Cryst. (1991), A47, 655-685].                  #
#                                                                            #
# The current version of the core CIF dictionary is obtainable from          #
# ftp://ftp.iucr.org/pub/cif_core.dic.                                       #
#                                                                            #
# Software is freely available for graphical display of the structure(s)     #
# in this CIF. For information consult the CIF software page                 #
# http://www.iucr.org/resources/cif/software.                                #
#                                                                            #
# This file may be used for bona fide research purposes within the           #
# scientific community so long as proper attribution is given to the journal # 
# article from which it was obtained.                                        #
#                                                                            #
##############################################################################
data_global
_audit_creation_method     'form.cif (version 2.0)'
_journal_data_validation_number     ?
_journal_date_recd_electronic     2014-03-24
_journal_date_accepted     2014-05-06
_journal_name_full     'Acta Crystallographica, Section E'
_journal_year     2014
_journal_volume     70
_journal_issue      6
_journal_page_first     o657
_journal_page_last     o658
_journal_paper_category     QO
_journal_paper_doi     10.1107/S160053681401023X
_journal_coeditor_code     IS5353
_publ_contact_author_name     'Nallathambi Dhanabalan'
_publ_contact_author_address
;
Department of Chemistry
Roever College of Engineering and Technology
Elambalur,
Perambalur 621 212
Tamil Nadu, India
;
_publ_contact_author_email     'chemdhanabalan@gmail.com'
_publ_contact_author_fax     '+91-7373070111'
_publ_contact_author_phone     '04328-278106'
_publ_section_title
;
9-Aminoacridin-10-ium 4-aminobenzoate dihydrate
;
loop_
    _publ_author_name
    _publ_author_footnote
    _publ_author_address
    'Nallathambi Dhanabalan' ?
;
Department of Chemistry
Roever College of Engineering and Technology
Elambalur,
Perambalur 621 212
Tamil Nadu, India
;
    'Kaliyaperumal Thanigaimani' ?
;
School of Physics
Universiti Sains Malaysia
11800 USM, Penang
Malaysia
;
    'Suhana Arshad' ?
;
School of Physics
Universiti Sains Malaysia
11800 USM, Penang
Malaysia
;
    'Ibrahim Abdul Razak'
;
Thomson Reuters ResearcherID: A-5599-2009.
;
;
School of Physics
Universiti Sains Malaysia
11800 USM, Penang
Malaysia
;
    'K. Joseph Santhanaraj' ?
;
Department of Chemistry
St.Josephs College
Tiruchirappalli 620 002
Tamil Nadu, India
;
data_I
_audit_creation_method     SHELXL-97
_database_code_depnum_ccdc_archive     'CCDC 1001221'
_chemical_name_systematic
;
9-Aminoacridin-10-ium 4-aminobenzoate dihydrate
;
_chemical_name_common     ?
_chemical_formula_moiety     'C13 H11 N2 +, C7 H6 N O2 -, 2(H2 O)'
_chemical_formula_sum     'C20 H21 N3 O4'
_chemical_formula_iupac     'C13 H11 N2 +, C7 H6 N O2 -, 2H2 O'
_chemical_formula_weight     367.40
_chemical_melting_point     ?
_symmetry_cell_setting     monoclinic
_symmetry_space_group_name_H-M     'P 21/c'
_symmetry_space_group_name_Hall     '-P 2ybc'
loop_
    _symmetry_equiv_pos_as_xyz
    'x, y, z'
    '-x, y+1/2, -z+1/2'
    '-x, -y, -z'
    'x, -y-1/2, z-1/2'
_cell_length_a     25.6891(9)
_cell_length_b     7.2800(2)
_cell_length_c     21.6485(6)
_cell_angle_alpha     90.00
_cell_angle_beta     114.8650(10)
_cell_angle_gamma     90.00
_cell_volume     3673.32(19)
_cell_formula_units_Z     8
_cell_measurement_reflns_used     9979
_cell_measurement_theta_min     2.57
_cell_measurement_theta_max     30.04
_cell_measurement_temperature     100.0(10)
_exptl_crystal_description     'needle'
_exptl_crystal_colour     'yellow'
_exptl_crystal_size_max     0.64
_exptl_crystal_size_mid     0.14
_exptl_crystal_size_min     0.11
_exptl_crystal_density_diffrn     1.329
_exptl_crystal_density_meas     ?
_exptl_crystal_density_method     'not measured'
_exptl_crystal_F_000     1552
_exptl_absorpt_coefficient_mu     0.094
_exptl_absorpt_correction_type     multi-scan
_exptl_absorpt_process_details     '(<i>SADABS</i>; Bruker, 2009)'
_exptl_absorpt_correction_T_min     0.9423
_exptl_absorpt_correction_T_max     0.9899
_exptl_special_details
;
The crystal was placed in the cold stream of an Oxford Cryosystems Cobra
open-flow nitrogen cryostat (Cosier & Glazer, 1986) operating at 100.0 (1) K.
;
_diffrn_ambient_temperature     100.0(10)
_diffrn_radiation_type     MoK\a
_diffrn_radiation_wavelength     0.71073
_diffrn_radiation_source     'fine-focus sealed tube'
_diffrn_radiation_monochromator     graphite
_diffrn_measurement_device_type
;
Bruker SMART APEXII CCD area-detector
;
_diffrn_measurement_method     '\f and \w scans'
_diffrn_detector_area_resol_mean     ?
_diffrn_reflns_number     39382
_diffrn_reflns_av_R_equivalents     0.0465
_diffrn_reflns_av_sigmaI/netI     0.0477
_diffrn_reflns_theta_min     2.08
_diffrn_reflns_theta_max     29.50
_diffrn_reflns_theta_full     29.50
_diffrn_measured_fraction_theta_max     0.991
_diffrn_measured_fraction_theta_full     0.991
_diffrn_reflns_limit_h_min     -34
_diffrn_reflns_limit_h_max     35
_diffrn_reflns_limit_k_min     -10
_diffrn_reflns_limit_k_max     10
_diffrn_reflns_limit_l_min     -29
_diffrn_reflns_limit_l_max     28
_diffrn_standards_number     0
_diffrn_standards_interval_count     .
_diffrn_standards_interval_time     .
_diffrn_standards_decay_%     ?
_refine_special_details
;
Refinement of <i>F</i>^2^ against ALL reflections. The weighted <i>R</i>-factor
<i>wR</i> and goodness of fit <i>S</i> are based on <i>F</i>^2^, conventional
<i>R</i>-factors <i>R</i> are based on <i>F</i>, with <i>F</i> set to zero for
negative <i>F</i>^2^. The threshold expression of <i>F</i>^2^ >
\s(<i>F</i>^2^) is used only for calculating <i>R</i>-factors(gt) <i>etc</i>.
and is not relevant to the choice of reflections for refinement.
<i>R</i>-factors based on <i>F</i>^2^ are statistically about twice as large
as those based on <i>F</i>, and <i>R</i>- factors based on ALL data will be
even larger.
;
_reflns_number_total     10114
_reflns_number_gt     7214
_reflns_threshold_expression     I>2\s(I)
_refine_ls_structure_factor_coef     Fsqd
_refine_ls_matrix_type     full
_refine_ls_R_factor_all     0.0815
_refine_ls_R_factor_gt     0.0524
_refine_ls_wR_factor_gt     0.1150
_refine_ls_wR_factor_ref     0.1277
_refine_ls_goodness_of_fit_ref     1.039
_refine_ls_restrained_S_all     1.039
_refine_ls_number_reflns     10114
_refine_ls_number_parameters     559
_refine_ls_number_restraints     1
_refine_ls_hydrogen_treatment     mixed
_refine_ls_weighting_scheme     calc
_refine_ls_weighting_details
         'calc w=1/[\s^2^(Fo^2^)+(0.0477P)^2^+1.9401P] where P=(Fo^2^+2Fc^2^)/3'
_atom_sites_solution_hydrogens     geom
_atom_sites_solution_primary     direct
_atom_sites_solution_secondary     difmap
_refine_ls_shift/su_max     0.001
_refine_ls_shift/su_mean     0.000
_refine_diff_density_max     0.532
_refine_diff_density_min     -0.250
_refine_ls_extinction_method     none
_refine_ls_extinction_coef     ?
loop_
    _atom_type_symbol
    _atom_type_description
    _atom_type_scat_dispersion_real
    _atom_type_scat_dispersion_imag
    _atom_type_scat_source
    'C' 'C' 0.0033 0.0016
                         'International Tables Vol C Tables 4.2.6.8 and 6.1.1.4'
    'H' 'H' 0.0000 0.0000
                         'International Tables Vol C Tables 4.2.6.8 and 6.1.1.4'
    'N' 'N' 0.0061 0.0033
                         'International Tables Vol C Tables 4.2.6.8 and 6.1.1.4'
    'O' 'O' 0.0106 0.0060
                         'International Tables Vol C Tables 4.2.6.8 and 6.1.1.4'
_computing_data_collection     'APEX2 (Bruker, 2009)'
_computing_cell_refinement     'SAINT (Bruker, 2009)'
_computing_data_reduction     'SAINT (Bruker, 2009)'
_computing_structure_solution     'SHELXTL (Sheldrick, 2008)'
_computing_structure_refinement     'SHELXTL (Sheldrick, 2008)'
_computing_molecular_graphics     'SHELXTL (Sheldrick, 2008)'
_computing_publication_material
;
SHELXTL (Sheldrick, 2008) and PLATON (Spek, 2009)
;
loop_
    _atom_site_type_symbol
    _atom_site_label
    _atom_site_fract_x
    _atom_site_fract_y
    _atom_site_fract_z
    _atom_site_U_iso_or_equiv
    _atom_site_adp_type
    _atom_site_calc_flag
    _atom_site_refinement_flags
    _atom_site_occupancy
    _atom_site_symmetry_multiplicity
    _atom_site_disorder_assembly
    _atom_site_disorder_group
    O O1A 0.86360(5) 0.58428(18) 0.11715(7) 0.0268(3) Uani d . 1 1 . .
    O O2A 0.87227(5) 0.88589(17) 0.10751(6) 0.0222(3) Uani d . 1 1 . .
    N N1A 0.67465(6) 0.8427(2) 0.21685(8) 0.0242(3) Uani d . 1 1 . .
    N N2A 0.05332(5) 0.2784(2) 0.45535(7) 0.0180(3) Uani d . 1 1 . .
    N N3A -0.04990(6) 0.2128(2) 0.55740(7) 0.0199(3) Uani d . 1 1 . .
    C C1A 0.72048(6) 0.8241(2) 0.19910(8) 0.0199(3) Uani d . 1 1 . .
    C C2A 0.74005(7) 0.9733(3) 0.17409(9) 0.0235(4) Uani d . 1 1 . .
    H H2AA 0.7243 1.0919 0.1732 0.028 Uiso calc R 1 1 . .
    C C3A 0.78230(7) 0.9496(3) 0.15049(9) 0.0222(4) Uani d . 1 1 . .
    H H3AA 0.7954 1.0529 0.1342 0.027 Uiso calc R 1 1 . .
    C C4A 0.80575(6) 0.7776(2) 0.15040(8) 0.0182(3) Uani d . 1 1 . .
    C C5A 0.78674(6) 0.6297(2) 0.17669(8) 0.0193(3) Uani d . 1 1 . .
    H H5AA 0.8025 0.5112 0.1776 0.023 Uiso calc R 1 1 . .
    C C6A 0.74549(6) 0.6517(2) 0.20143(8) 0.0195(3) Uani d . 1 1 . .
    H H6AA 0.7341 0.5495 0.2201 0.023 Uiso calc R 1 1 . .
    C C7A 0.85012(6) 0.7471(2) 0.12315(8) 0.0193(3) Uani d . 1 1 . .
    C C8A 0.07687(6) 0.2119(2) 0.52023(8) 0.0169(3) Uani d . 1 1 . .
    C C9A 0.13552(7) 0.1634(2) 0.55063(9) 0.0214(3) Uani d . 1 1 . .
    H H9AA 0.1579 0.1734 0.5253 0.026 Uiso calc R 1 1 . .
    C C10A 0.16021(7) 0.1021(3) 0.61654(9) 0.0239(4) Uani d . 1 1 . .
    H H10A 0.1998 0.0717 0.6368 0.029 Uiso calc R 1 1 . .
    C C11A 0.12751(7) 0.0835(3) 0.65452(9) 0.0226(4) Uani d . 1 1 . .
    H H11A 0.1452 0.0425 0.7004 0.027 Uiso calc R 1 1 . .
    C C12A 0.07030(7) 0.1245(2) 0.62534(8) 0.0193(3) Uani d . 1 1 . .
    H H12A 0.0483 0.1091 0.6509 0.023 Uiso calc R 1 1 . .
    C C13A 0.04320(6) 0.1901(2) 0.55725(8) 0.0162(3) Uani d . 1 1 . .
    C C14A -0.01692(6) 0.2343(2) 0.52463(8) 0.0166(3) Uani d . 1 1 . .
    C C15A -0.04016(6) 0.3026(2) 0.45590(8) 0.0167(3) Uani d . 1 1 . .
    C C16A -0.09877(6) 0.3509(2) 0.41950(8) 0.0195(3) Uani d . 1 1 . .
    H H16A -0.1242 0.3381 0.4409 0.023 Uiso calc R 1 1 . .
    C C17A -0.11937(7) 0.4155(2) 0.35427(8) 0.0217(3) Uani d . 1 1 . .
    H H17A -0.1587 0.4480 0.3308 0.026 Uiso calc R 1 1 . .
    C C18A -0.08208(7) 0.4338(3) 0.32192(8) 0.0229(4) Uani d . 1 1 . .
    H H18A -0.0966 0.4777 0.2764 0.028 Uiso calc R 1 1 . .
    C C19A -0.02525(7) 0.3891(2) 0.35517(8) 0.0208(3) Uani d . 1 1 . .
    H H19A -0.0005 0.4028 0.3329 0.025 Uiso calc R 1 1 . .
    C C20A -0.00344(6) 0.3226(2) 0.42261(8) 0.0171(3) Uani d . 1 1 . .
    O O1B 0.37845(5) 0.68571(17) 0.26050(6) 0.0230(3) Uani d . 1 1 . .
    O O2B 0.36397(5) 0.98772(18) 0.25207(6) 0.0261(3) Uani d . 1 1 . .
    N N1B 0.17296(6) 0.7568(2) -0.03882(8) 0.0229(3) Uani d . 1 1 . .
    N N2B 0.54393(6) 0.2571(2) 0.59970(7) 0.0202(3) Uani d . 1 1 . .
    N N3B 0.44631(6) 0.2602(2) 0.39185(7) 0.0220(3) Uani d D 1 1 . .
    C C1B 0.21918(6) 0.7727(2) 0.02383(8) 0.0194(3) Uani d . 1 1 . .
    C C2B 0.23209(7) 0.9435(3) 0.05693(9) 0.0245(4) Uani d . 1 1 . .
    H H2BA 0.2112 1.0494 0.0343 0.029 Uiso calc R 1 1 . .
    C C3B 0.27492(7) 0.9592(3) 0.12218(9) 0.0239(4) Uani d . 1 1 . .
    H H3BA 0.2830 1.0761 0.1437 0.029 Uiso calc R 1 1 . .
    C C4B 0.30656(6) 0.8068(2) 0.15708(8) 0.0190(3) Uani d . 1 1 . .
    C C5B 0.29449(6) 0.6376(2) 0.12345(8) 0.0190(3) Uani d . 1 1 . .
    H H5BA 0.3158 0.5321 0.1460 0.023 Uiso calc R 1 1 . .
    C C6B 0.25205(7) 0.6210(2) 0.05779(9) 0.0203(3) Uani d . 1 1 . .
    H H6BA 0.2452 0.5051 0.0356 0.024 Uiso calc R 1 1 . .
    C C7B 0.35265(6) 0.8283(2) 0.22785(8) 0.0197(3) Uani d . 1 1 . .
    C C8B 0.48841(7) 0.3151(2) 0.57499(8) 0.0198(3) Uani d . 1 1 . .
    C C9B 0.46617(7) 0.3731(3) 0.62140(9) 0.0239(4) Uani d . 1 1 . .
    H H9BA 0.4899 0.3729 0.6689 0.029 Uiso calc R 1 1 . .
    C C10B 0.41040(7) 0.4296(3) 0.59768(9) 0.0260(4) Uani d . 1 1 . .
    H H10B 0.3956 0.4675 0.6291 0.031 Uiso calc R 1 1 . .
    C C11B 0.37436(7) 0.4325(3) 0.52712(9) 0.0227(4) Uani d . 1 1 . .
    H H11B 0.3356 0.4720 0.5113 0.027 Uiso calc R 1 1 . .
    C C12B 0.39578(7) 0.3779(2) 0.48192(9) 0.0225(4) Uani d . 1 1 . .
    H H12B 0.3716 0.3808 0.4345 0.027 Uiso calc R 1 1 . .
    C C13B 0.45352(6) 0.3169(2) 0.50437(8) 0.0193(3) Uani d . 1 1 . .
    C C14B 0.47737(6) 0.2568(2) 0.45815(8) 0.0173(3) Uani d . 1 1 . .
    C C15B 0.53592(6) 0.1946(2) 0.48670(8) 0.0161(3) Uani d . 1 1 . .
    C C16B 0.56309(7) 0.1301(2) 0.44572(8) 0.0204(3) Uani d . 1 1 . .
    H H16B 0.5422 0.1278 0.3976 0.025 Uiso calc R 1 1 . .
    C C17B 0.61859(7) 0.0714(3) 0.47412(9) 0.0238(4) Uani d . 1 1 . .
    H H17B 0.6360 0.0285 0.4459 0.029 Uiso calc R 1 1 . .
    C C18B 0.64998(7) 0.0744(3) 0.54509(9) 0.0246(4) Uani d . 1 1 . .
    H H18B 0.6888 0.0344 0.5646 0.030 Uiso calc R 1 1 . .
    C C19B 0.62536(7) 0.1343(2) 0.58664(9) 0.0225(4) Uani d . 1 1 . .
    H H19B 0.6468 0.1340 0.6347 0.027 Uiso calc R 1 1 . .
    C C20B 0.56781(6) 0.1966(2) 0.55777(8) 0.0176(3) Uani d . 1 1 . .
    O O1W 0.43871(6) 0.4726(2) 0.20699(7) 0.0283(3) Uani d . 1 1 . .
    O O2W 0.06211(6) 0.5855(2) 0.27425(7) 0.0285(3) Uani d . 1 1 . .
    O O3W 0.46498(6) 0.14630(19) 0.27833(6) 0.0279(3) Uani d . 1 1 . .
    O O4W 0.96560(6) 0.42092(19) 0.18638(7) 0.0246(3) Uani d . 1 1 . .
    H H1NA 0.6681(9) 0.745(3) 0.2392(11) 0.034(6) Uiso d . 1 1 . .
    H H2NA 0.6685(9) 0.956(4) 0.2310(11) 0.043(7) Uiso d . 1 1 . .
    H H3NA 0.0766(9) 0.302(3) 0.4345(10) 0.033(5) Uiso d . 1 1 . .
    H H4NA -0.0364(9) 0.170(3) 0.6019(11) 0.037(6) Uiso d . 1 1 . .
    H H5NA -0.0885(9) 0.234(3) 0.5365(10) 0.030(5) Uiso d . 1 1 . .
    H H1NB 0.1604(9) 0.851(3) -0.0650(11) 0.035(6) Uiso d . 1 1 . .
    H H2NB 0.1705(9) 0.659(3) -0.0644(11) 0.038(6) Uiso d . 1 1 . .
    H H3NB 0.5628(10) 0.266(3) 0.6495(12) 0.051(7) Uiso d . 1 1 . .
    H H4NB 0.4051(10) 0.296(3) 0.3709(11) 0.044(6) Uiso d . 1 1 . .
    H H5NB 0.4588(9) 0.224(3) 0.3608(9) 0.041(6) Uiso d D 1 1 . .
    H H1W1 0.4462(11) 0.373(4) 0.2282(13) 0.053(8) Uiso d . 1 1 . .
    H H2W1 0.4187(11) 0.536(4) 0.2230(13) 0.055(8) Uiso d . 1 1 . .
    H H1W2 0.0841(11) 0.525(4) 0.3115(14) 0.060(8) Uiso d . 1 1 . .
    H H2W2 0.0538(11) 0.692(4) 0.2861(13) 0.055(8) Uiso d . 1 1 . .
    H H1W3 0.4345(12) 0.077(4) 0.2731(14) 0.073(9) Uiso d . 1 1 . .
    H H2W3 0.4977(11) 0.079(4) 0.2807(12) 0.052(7) Uiso d . 1 1 . .
    H H1W4 0.9960(10) 0.486(4) 0.2157(12) 0.048(7) Uiso d . 1 1 . .
    H H2W4 0.9360(11) 0.492(4) 0.1677(12) 0.050(7) Uiso d . 1 1 . .
loop_
    _atom_site_aniso_label
    _atom_site_aniso_U_11
    _atom_site_aniso_U_22
    _atom_site_aniso_U_33
    _atom_site_aniso_U_12
    _atom_site_aniso_U_13
    _atom_site_aniso_U_23
    O1A 0.0245(6) 0.0221(7) 0.0370(7) 0.0003(5) 0.0161(5) -0.0081(6)
    O2A 0.0229(5) 0.0225(7) 0.0252(6) -0.0014(5) 0.0140(5) -0.0016(5)
    N1A 0.0249(7) 0.0214(9) 0.0320(8) -0.0004(6) 0.0176(6) 0.0004(7)
    N2A 0.0198(6) 0.0182(8) 0.0200(7) 0.0004(5) 0.0124(6) -0.0002(5)
    N3A 0.0181(6) 0.0240(8) 0.0192(7) -0.0002(5) 0.0093(6) 0.0018(6)
    C1A 0.0162(7) 0.0235(9) 0.0186(8) 0.0002(6) 0.0059(6) 0.0001(7)
    C2A 0.0243(8) 0.0178(9) 0.0309(9) 0.0042(7) 0.0141(7) 0.0020(7)
    C3A 0.0233(8) 0.0199(9) 0.0260(9) 0.0005(7) 0.0128(7) 0.0033(7)
    C4A 0.0158(7) 0.0203(9) 0.0177(8) 0.0000(6) 0.0064(6) -0.0024(6)
    C5A 0.0163(7) 0.0168(9) 0.0207(8) 0.0011(6) 0.0036(6) -0.0022(6)
    C6A 0.0177(7) 0.0176(9) 0.0215(8) -0.0022(6) 0.0064(6) 0.0005(7)
    C7A 0.0157(7) 0.0239(10) 0.0160(8) 0.0005(6) 0.0045(6) -0.0035(7)
    C8A 0.0192(7) 0.0134(8) 0.0191(8) -0.0001(6) 0.0091(6) -0.0016(6)
    C9A 0.0195(7) 0.0208(9) 0.0278(9) 0.0012(6) 0.0139(7) -0.0009(7)
    C10A 0.0184(7) 0.0256(10) 0.0270(9) 0.0041(7) 0.0089(7) -0.0003(7)
    C11A 0.0249(8) 0.0223(10) 0.0191(8) 0.0031(7) 0.0078(7) 0.0012(7)
    C12A 0.0229(7) 0.0180(9) 0.0196(8) 0.0001(6) 0.0115(6) -0.0002(6)
    C13A 0.0188(7) 0.0126(8) 0.0188(8) -0.0004(6) 0.0094(6) -0.0024(6)
    C14A 0.0200(7) 0.0117(8) 0.0204(8) -0.0020(6) 0.0107(6) -0.0034(6)
    C15A 0.0199(7) 0.0122(8) 0.0189(8) -0.0007(6) 0.0090(6) -0.0019(6)
    C16A 0.0191(7) 0.0182(9) 0.0230(8) -0.0012(6) 0.0107(6) -0.0021(7)
    C17A 0.0208(7) 0.0217(10) 0.0207(8) 0.0013(6) 0.0069(6) -0.0012(7)
    C18A 0.0284(8) 0.0227(10) 0.0168(8) 0.0008(7) 0.0086(7) -0.0007(7)
    C19A 0.0258(8) 0.0190(9) 0.0211(8) -0.0009(6) 0.0133(7) -0.0013(7)
    C20A 0.0203(7) 0.0135(8) 0.0193(8) -0.0016(6) 0.0101(6) -0.0022(6)
    O1B 0.0241(6) 0.0221(7) 0.0224(6) 0.0018(5) 0.0094(5) 0.0003(5)
    O2B 0.0246(6) 0.0209(7) 0.0302(7) -0.0014(5) 0.0089(5) -0.0067(5)
    N1B 0.0218(7) 0.0222(9) 0.0235(8) -0.0007(6) 0.0084(6) -0.0014(7)
    N2B 0.0231(7) 0.0204(8) 0.0160(7) 0.0007(6) 0.0072(6) 0.0002(6)
    N3B 0.0188(6) 0.0276(9) 0.0182(7) 0.0006(6) 0.0063(6) -0.0009(6)
    C1B 0.0154(7) 0.0233(9) 0.0221(8) -0.0014(6) 0.0105(6) -0.0002(7)
    C2B 0.0245(8) 0.0179(9) 0.0296(9) 0.0019(7) 0.0098(7) 0.0005(7)
    C3B 0.0242(8) 0.0178(9) 0.0288(9) -0.0012(7) 0.0103(7) -0.0046(7)
    C4B 0.0171(7) 0.0194(9) 0.0233(8) -0.0024(6) 0.0112(6) -0.0019(7)
    C5B 0.0181(7) 0.0180(9) 0.0232(8) -0.0005(6) 0.0107(6) 0.0008(7)
    C6B 0.0208(7) 0.0171(9) 0.0281(9) -0.0035(6) 0.0152(7) -0.0044(7)
    C7B 0.0175(7) 0.0218(9) 0.0238(8) -0.0009(6) 0.0127(6) -0.0021(7)
    C8B 0.0241(8) 0.0141(9) 0.0229(8) -0.0028(6) 0.0115(7) -0.0003(6)
    C9B 0.0275(8) 0.0246(10) 0.0199(8) -0.0012(7) 0.0103(7) -0.0004(7)
    C10B 0.0274(8) 0.0259(10) 0.0285(9) 0.0002(7) 0.0154(7) -0.0017(8)
    C11B 0.0199(7) 0.0226(10) 0.0262(9) 0.0025(6) 0.0104(7) 0.0013(7)
    C12B 0.0208(7) 0.0214(10) 0.0227(8) -0.0012(6) 0.0067(7) 0.0012(7)
    C13B 0.0169(7) 0.0149(9) 0.0258(9) -0.0012(6) 0.0087(6) 0.0009(7)
    C14B 0.0183(7) 0.0131(8) 0.0175(8) -0.0036(6) 0.0045(6) 0.0018(6)
    C15B 0.0168(7) 0.0133(8) 0.0173(7) -0.0008(6) 0.0063(6) 0.0022(6)
    C16B 0.0230(7) 0.0202(9) 0.0193(8) -0.0020(6) 0.0099(6) 0.0007(7)
    C17B 0.0228(8) 0.0239(10) 0.0294(9) 0.0007(7) 0.0156(7) 0.0019(7)
    C18B 0.0154(7) 0.0244(10) 0.0322(10) 0.0019(6) 0.0082(7) 0.0042(8)
    C19B 0.0197(7) 0.0226(10) 0.0189(8) -0.0009(6) 0.0021(6) 0.0027(7)
    C20B 0.0185(7) 0.0147(8) 0.0184(8) -0.0024(6) 0.0065(6) 0.0007(6)
    O1W 0.0313(7) 0.0254(8) 0.0297(7) 0.0064(6) 0.0143(6) 0.0006(6)
    O2W 0.0336(7) 0.0227(8) 0.0252(7) 0.0030(6) 0.0085(6) 0.0018(6)
    O3W 0.0266(6) 0.0280(8) 0.0281(7) -0.0028(6) 0.0104(5) -0.0018(6)
    O4W 0.0265(6) 0.0227(7) 0.0247(7) 0.0024(5) 0.0110(5) -0.0016(5)
_geom_special_details
;
All e.s.d.'s (except the e.s.d. in the dihedral angle between two l.s. planes)
are estimated using the full covariance matrix. The cell e.s.d.'s are taken
into account individually in the estimation of e.s.d.'s in distances, angles
and torsion angles; correlations between e.s.d.'s in cell parameters are only
used when they are defined by crystal symmetry. An approximate (isotropic)
treatment of cell e.s.d.'s is used for estimating e.s.d.'s involving l.s.
planes.
;
loop_
    _geom_bond_atom_site_label_1
    _geom_bond_atom_site_label_2
    _geom_bond_site_symmetry_2
    _geom_bond_distance
    _geom_bond_publ_flag
    O1A C7A . 1.257(2) ?
    O2A C7A . 1.273(2) ?
    N1A C1A . 1.390(2) ?
    N1A H1NA . 0.91(2) ?
    N1A H2NA . 0.92(3) ?
    N2A C8A . 1.363(2) ?
    N2A C20A . 1.365(2) ?
    N2A H3NA . 0.90(2) ?
    N3A C14A . 1.3234(19) ?
    N3A H4NA . 0.93(2) ?
    N3A H5NA . 0.91(2) ?
    C1A C2A . 1.398(2) ?
    C1A C6A . 1.401(2) ?
    C2A C3A . 1.391(2) ?
    C2A H2AA . 0.9500 ?
    C3A C4A . 1.390(2) ?
    C3A H3AA . 0.9500 ?
    C4A C5A . 1.398(2) ?
    C4A C7A . 1.504(2) ?
    C5A C6A . 1.383(2) ?
    C5A H5AA . 0.9500 ?
    C6A H6AA . 0.9500 ?
    C8A C9A . 1.412(2) ?
    C8A C13A . 1.414(2) ?
    C9A C10A . 1.370(2) ?
    C9A H9AA . 0.9500 ?
    C10A C11A . 1.407(2) ?
    C10A H10A . 0.9500 ?
    C11A C12A . 1.367(2) ?
    C11A H11A . 0.9500 ?
    C12A C13A . 1.422(2) ?
    C12A H12A . 0.9500 ?
    C13A C14A . 1.439(2) ?
    C14A C15A . 1.439(2) ?
    C15A C20A . 1.415(2) ?
    C15A C16A . 1.419(2) ?
    C16A C17A . 1.366(2) ?
    C16A H16A . 0.9500 ?
    C17A C18A . 1.411(2) ?
    C17A H17A . 0.9500 ?
    C18A C19A . 1.368(2) ?
    C18A H18A . 0.9500 ?
    C19A C20A . 1.411(2) ?
    C19A H19A . 0.9500 ?
    O1B C7B . 1.273(2) ?
    O2B C7B . 1.256(2) ?
    N1B C1B . 1.381(2) ?
    N1B H1NB . 0.86(2) ?
    N1B H2NB . 0.89(2) ?
    N2B C8B . 1.363(2) ?
    N2B C20B . 1.365(2) ?
    N2B H3NB . 0.98(2) ?
    N3B C14B . 1.317(2) ?
    N3B H4NB . 0.99(2) ?
    N3B H5NB . 0.898(9) ?
    C1B C6B . 1.396(2) ?
    C1B C2B . 1.404(2) ?
    C2B C3B . 1.383(2) ?
    C2B H2BA . 0.9500 ?
    C3B C4B . 1.395(2) ?
    C3B H3BA . 0.9500 ?
    C4B C5B . 1.398(2) ?
    C4B C7B . 1.500(2) ?
    C5B C6B . 1.386(2) ?
    C5B H5BA . 0.9500 ?
    C6B H6BA . 0.9500 ?
    C8B C13B . 1.410(2) ?
    C8B C9B . 1.413(2) ?
    C9B C10B . 1.366(2) ?
    C9B H9BA . 0.9500 ?
    C10B C11B . 1.415(2) ?
    C10B H10B . 0.9500 ?
    C11B C12B . 1.368(2) ?
    C11B H11B . 0.9500 ?
    C12B C13B . 1.424(2) ?
    C12B H12B . 0.9500 ?
    C13B C14B . 1.443(2) ?
    C14B C15B . 1.438(2) ?
    C15B C20B . 1.407(2) ?
    C15B C16B . 1.420(2) ?
    C16B C17B . 1.362(2) ?
    C16B H16B . 0.9500 ?
    C17B C18B . 1.403(2) ?
    C17B H17B . 0.9500 ?
    C18B C19B . 1.370(2) ?
    C18B H18B . 0.9500 ?
    C19B C20B . 1.416(2) ?
    C19B H19B . 0.9500 ?
    O1W H1W1 . 0.84(3) ?
    O1W H2W1 . 0.87(3) ?
    O2W H1W2 . 0.88(3) ?
    O2W H2W2 . 0.87(3) ?
    O3W H1W3 . 0.90(3) ?
    O3W H2W3 . 0.96(3) ?
    O4W H1W4 . 0.91(3) ?
    O4W H2W4 . 0.87(3) ?
loop_
    _geom_angle_atom_site_label_1
    _geom_angle_atom_site_label_2
    _geom_angle_atom_site_label_3
    _geom_angle_site_symmetry_1
    _geom_angle_site_symmetry_3
    _geom_angle
    _geom_angle_publ_flag
    C1A N1A H1NA . . 115.8(13) ?
    C1A N1A H2NA . . 117.7(14) ?
    H1NA N1A H2NA . . 115.3(19) ?
    C8A N2A C20A . . 122.22(13) ?
    C8A N2A H3NA . . 118.9(13) ?
    C20A N2A H3NA . . 118.7(13) ?
    C14A N3A H4NA . . 123.4(13) ?
    C14A N3A H5NA . . 121.4(13) ?
    H4NA N3A H5NA . . 115.1(18) ?
    N1A C1A C2A . . 121.01(16) ?
    N1A C1A C6A . . 120.43(16) ?
    C2A C1A C6A . . 118.41(14) ?
    C3A C2A C1A . . 120.60(16) ?
    C3A C2A H2AA . . 119.7 ?
    C1A C2A H2AA . . 119.7 ?
    C4A C3A C2A . . 121.16(16) ?
    C4A C3A H3AA . . 119.4 ?
    C2A C3A H3AA . . 119.4 ?
    C3A C4A C5A . . 117.87(14) ?
    C3A C4A C7A . . 122.25(15) ?
    C5A C4A C7A . . 119.88(15) ?
    C6A C5A C4A . . 121.61(16) ?
    C6A C5A H5AA . . 119.2 ?
    C4A C5A H5AA . . 119.2 ?
    C5A C6A C1A . . 120.28(16) ?
    C5A C6A H6AA . . 119.9 ?
    C1A C6A H6AA . . 119.9 ?
    O1A C7A O2A . . 123.20(14) ?
    O1A C7A C4A . . 117.83(15) ?
    O2A C7A C4A . . 118.97(15) ?
    N2A C8A C9A . . 119.55(14) ?
    N2A C8A C13A . . 120.78(13) ?
    C9A C8A C13A . . 119.67(14) ?
    C10A C9A C8A . . 120.19(14) ?
    C10A C9A H9AA . . 119.9 ?
    C8A C9A H9AA . . 119.9 ?
    C9A C10A C11A . . 120.74(15) ?
    C9A C10A H10A . . 119.6 ?
    C11A C10A H10A . . 119.6 ?
    C12A C11A C10A . . 119.94(15) ?
    C12A C11A H11A . . 120.0 ?
    C10A C11A H11A . . 120.0 ?
    C11A C12A C13A . . 121.01(14) ?
    C11A C12A H12A . . 119.5 ?
    C13A C12A H12A . . 119.5 ?
    C8A C13A C12A . . 118.41(14) ?
    C8A C13A C14A . . 118.87(14) ?
    C12A C13A C14A . . 122.72(13) ?
    N3A C14A C15A . . 120.96(14) ?
    N3A C14A C13A . . 120.49(14) ?
    C15A C14A C13A . . 118.55(13) ?
    C20A C15A C16A . . 118.08(14) ?
    C20A C15A C14A . . 119.11(13) ?
    C16A C15A C14A . . 122.81(14) ?
    C17A C16A C15A . . 121.24(14) ?
    C17A C16A H16A . . 119.4 ?
    C15A C16A H16A . . 119.4 ?
    C16A C17A C18A . . 119.80(15) ?
    C16A C17A H17A . . 120.1 ?
    C18A C17A H17A . . 120.1 ?
    C19A C18A C17A . . 120.89(15) ?
    C19A C18A H18A . . 119.6 ?
    C17A C18A H18A . . 119.6 ?
    C18A C19A C20A . . 119.83(15) ?
    C18A C19A H19A . . 120.1 ?
    C20A C19A H19A . . 120.1 ?
    N2A C20A C19A . . 119.40(13) ?
    N2A C20A C15A . . 120.45(14) ?
    C19A C20A C15A . . 120.15(14) ?
    C1B N1B H1NB . . 120.6(15) ?
    C1B N1B H2NB . . 119.1(14) ?
    H1NB N1B H2NB . . 109(2) ?
    C8B N2B C20B . . 121.86(14) ?
    C8B N2B H3NB . . 111.3(13) ?
    C20B N2B H3NB . . 126.9(14) ?
    C14B N3B H4NB . . 122.9(13) ?
    C14B N3B H5NB . . 124.5(14) ?
    H4NB N3B H5NB . . 112.5(19) ?
    N1B C1B C6B . . 122.06(16) ?
    N1B C1B C2B . . 119.75(16) ?
    C6B C1B C2B . . 118.08(15) ?
    C3B C2B C1B . . 120.71(17) ?
    C3B C2B H2BA . . 119.6 ?
    C1B C2B H2BA . . 119.6 ?
    C2B C3B C4B . . 121.29(17) ?
    C2B C3B H3BA . . 119.4 ?
    C4B C3B H3BA . . 119.4 ?
    C3B C4B C5B . . 117.89(15) ?
    C3B C4B C7B . . 120.02(16) ?
    C5B C4B C7B . . 122.08(15) ?
    C6B C5B C4B . . 121.15(16) ?
    C6B C5B H5BA . . 119.4 ?
    C4B C5B H5BA . . 119.4 ?
    C5B C6B C1B . . 120.81(16) ?
    C5B C6B H6BA . . 119.6 ?
    C1B C6B H6BA . . 119.6 ?
    O2B C7B O1B . . 123.11(15) ?
    O2B C7B C4B . . 117.87(15) ?
    O1B C7B C4B . . 119.02(15) ?
    N2B C8B C13B . . 120.76(14) ?
    N2B C8B C9B . . 118.87(15) ?
    C13B C8B C9B . . 120.36(15) ?
    C10B C9B C8B . . 119.75(16) ?
    C10B C9B H9BA . . 120.1 ?
    C8B C9B H9BA . . 120.1 ?
    C9B C10B C11B . . 121.14(16) ?
    C9B C10B H10B . . 119.4 ?
    C11B C10B H10B . . 119.4 ?
    C12B C11B C10B . . 119.38(15) ?
    C12B C11B H11B . . 120.3 ?
    C10B C11B H11B . . 120.3 ?
    C11B C12B C13B . . 121.41(16) ?
    C11B C12B H12B . . 119.3 ?
    C13B C12B H12B . . 119.3 ?
    C8B C13B C12B . . 117.95(15) ?
    C8B C13B C14B . . 119.16(14) ?
    C12B C13B C14B . . 122.88(15) ?
    N3B C14B C15B . . 121.28(15) ?
    N3B C14B C13B . . 120.70(14) ?
    C15B C14B C13B . . 118.02(14) ?
    C20B C15B C16B . . 118.28(14) ?
    C20B C15B C14B . . 119.32(14) ?
    C16B C15B C14B . . 122.40(14) ?
    C17B C16B C15B . . 121.18(15) ?
    C17B C16B H16B . . 119.4 ?
    C15B C16B H16B . . 119.4 ?
    C16B C17B C18B . . 119.99(15) ?
    C16B C17B H17B . . 120.0 ?
    C18B C17B H17B . . 120.0 ?
    C19B C18B C17B . . 120.81(15) ?
    C19B C18B H18B . . 119.6 ?
    C17B C18B H18B . . 119.6 ?
    C18B C19B C20B . . 119.78(15) ?
    C18B C19B H19B . . 120.1 ?
    C20B C19B H19B . . 120.1 ?
    N2B C20B C15B . . 120.86(14) ?
    N2B C20B C19B . . 119.18(14) ?
    C15B C20B C19B . . 119.96(14) ?
    H1W1 O1W H2W1 . . 107(2) ?
    H1W2 O2W H2W2 . . 108(2) ?
    H1W3 O3W H2W3 . . 114(2) ?
    H1W4 O4W H2W4 . . 110(2) ?
loop_
    _geom_torsion_atom_site_label_1
    _geom_torsion_atom_site_label_2
    _geom_torsion_atom_site_label_3
    _geom_torsion_atom_site_label_4
    _geom_torsion_site_symmetry_1
    _geom_torsion_site_symmetry_2
    _geom_torsion_site_symmetry_3
    _geom_torsion_site_symmetry_4
    _geom_torsion
    _geom_torsion_publ_flag
    N1A C1A C2A C3A . . . . -173.95(16) ?
    C6A C1A C2A C3A . . . . 1.6(2) ?
    C1A C2A C3A C4A . . . . 0.7(3) ?
    C2A C3A C4A C5A . . . . -1.9(2) ?
    C2A C3A C4A C7A . . . . 178.03(15) ?
    C3A C4A C5A C6A . . . . 0.7(2) ?
    C7A C4A C5A C6A . . . . -179.19(14) ?
    C4A C5A C6A C1A . . . . 1.6(2) ?
    N1A C1A C6A C5A . . . . 172.84(15) ?
    C2A C1A C6A C5A . . . . -2.8(2) ?
    C3A C4A C7A O1A . . . . -171.22(15) ?
    C5A C4A C7A O1A . . . . 8.7(2) ?
    C3A C4A C7A O2A . . . . 9.0(2) ?
    C5A C4A C7A O2A . . . . -171.12(14) ?
    C20A N2A C8A C9A . . . . 178.09(16) ?
    C20A N2A C8A C13A . . . . -1.6(2) ?
    N2A C8A C9A C10A . . . . 177.90(16) ?
    C13A C8A C9A C10A . . . . -2.5(3) ?
    C8A C9A C10A C11A . . . . 1.1(3) ?
    C9A C10A C11A C12A . . . . 0.9(3) ?
    C10A C11A C12A C13A . . . . -1.4(3) ?
    N2A C8A C13A C12A . . . . -178.44(15) ?
    C9A C8A C13A C12A . . . . 1.9(2) ?
    N2A C8A C13A C14A . . . . 1.7(2) ?
    C9A C8A C13A C14A . . . . -177.91(15) ?
    C11A C12A C13A C8A . . . . 0.0(2) ?
    C11A C12A C13A C14A . . . . 179.83(16) ?
    C8A C13A C14A N3A . . . . 178.94(16) ?
    C12A C13A C14A N3A . . . . -0.9(2) ?
    C8A C13A C14A C15A . . . . -1.2(2) ?
    C12A C13A C14A C15A . . . . 178.99(15) ?
    N3A C14A C15A C20A . . . . -179.66(16) ?
    C13A C14A C15A C20A . . . . 0.5(2) ?
    N3A C14A C15A C16A . . . . 0.2(2) ?
    C13A C14A C15A C16A . . . . -179.69(15) ?
    C20A C15A C16A C17A . . . . -0.2(2) ?
    C14A C15A C16A C17A . . . . 179.94(16) ?
    C15A C16A C17A C18A . . . . 0.4(3) ?
    C16A C17A C18A C19A . . . . -0.6(3) ?
    C17A C18A C19A C20A . . . . 0.4(3) ?
    C8A N2A C20A C19A . . . . -179.39(15) ?
    C8A N2A C20A C15A . . . . 0.8(2) ?
    C18A C19A C20A N2A . . . . 179.99(16) ?
    C18A C19A C20A C15A . . . . -0.2(2) ?
    C16A C15A C20A N2A . . . . 179.90(15) ?
    C14A C15A C20A N2A . . . . -0.3(2) ?
    C16A C15A C20A C19A . . . . 0.1(2) ?
    C14A C15A C20A C19A . . . . 179.93(15) ?
    N1B C1B C2B C3B . . . . 174.26(15) ?
    C6B C1B C2B C3B . . . . -2.1(2) ?
    C1B C2B C3B C4B . . . . 0.0(3) ?
    C2B C3B C4B C5B . . . . 1.4(2) ?
    C2B C3B C4B C7B . . . . -179.87(15) ?
    C3B C4B C5B C6B . . . . -0.7(2) ?
    C7B C4B C5B C6B . . . . -179.40(14) ?
    C4B C5B C6B C1B . . . . -1.4(2) ?
    N1B C1B C6B C5B . . . . -173.47(14) ?
    C2B C1B C6B C5B . . . . 2.8(2) ?
    C3B C4B C7B O2B . . . . -4.6(2) ?
    C5B C4B C7B O2B . . . . 174.05(14) ?
    C3B C4B C7B O1B . . . . 175.43(14) ?
    C5B C4B C7B O1B . . . . -5.9(2) ?
    C20B N2B C8B C13B . . . . -0.8(2) ?
    C20B N2B C8B C9B . . . . 178.96(16) ?
    N2B C8B C9B C10B . . . . -179.17(17) ?
    C13B C8B C9B C10B . . . . 0.6(3) ?
    C8B C9B C10B C11B . . . . -0.5(3) ?
    C9B C10B C11B C12B . . . . 0.0(3) ?
    C10B C11B C12B C13B . . . . 0.5(3) ?
    N2B C8B C13B C12B . . . . 179.58(15) ?
    C9B C8B C13B C12B . . . . -0.2(2) ?
    N2B C8B C13B C14B . . . . -0.2(2) ?
    C9B C8B C13B C14B . . . . -179.97(16) ?
    C11B C12B C13B C8B . . . . -0.3(3) ?
    C11B C12B C13B C14B . . . . 179.42(17) ?
    C8B C13B C14B N3B . . . . -178.63(16) ?
    C12B C13B C14B N3B . . . . 1.6(3) ?
    C8B C13B C14B C15B . . . . 1.0(2) ?
    C12B C13B C14B C15B . . . . -178.80(15) ?
    N3B C14B C15B C20B . . . . 178.81(16) ?
    C13B C14B C15B C20B . . . . -0.8(2) ?
    N3B C14B C15B C16B . . . . -1.4(2) ?
    C13B C14B C15B C16B . . . . 179.00(15) ?
    C20B C15B C16B C17B . . . . 0.0(2) ?
    C14B C15B C16B C17B . . . . -179.77(16) ?
    C15B C16B C17B C18B . . . . -0.1(3) ?
    C16B C17B C18B C19B . . . . 0.6(3) ?
    C17B C18B C19B C20B . . . . -0.9(3) ?
    C8B N2B C20B C15B . . . . 1.0(2) ?
    C8B N2B C20B C19B . . . . -178.62(16) ?
    C16B C15B C20B N2B . . . . -179.97(15) ?
    C14B C15B C20B N2B . . . . -0.2(2) ?
    C16B C15B C20B C19B . . . . -0.3(2) ?
    C14B C15B C20B C19B . . . . 179.44(15) ?
    C18B C19B C20B N2B . . . . -179.56(16) ?
    C18B C19B C20B C15B . . . . 0.8(3) ?
loop_
    _geom_hbond_atom_site_label_D
    _geom_hbond_atom_site_label_H
    _geom_hbond_atom_site_label_A
    _geom_hbond_site_symmetry_A
    _geom_hbond_distance_DH
    _geom_hbond_distance_HA
    _geom_hbond_distance_DA
    _geom_hbond_angle_DHA
    _geom_hbond_publ_flag
    O1W H1W1 O3W . 0.84(3) 1.92(3) 2.758(2) 179(5) yes
    O1W H2W1 O1B . 0.86(3) 1.90(3) 2.767(2) 177(2) yes
    O2W H1W2 O2A 2_645 0.88(3) 1.92(3) 2.8066(19) 176(3) yes
    O3W H2W3 O1W 2_645 0.96(3) 1.72(3) 2.676(2) 174(2) yes
    O3W H1W3 O2B 1_545 0.90(3) 1.79(3) 2.674(2) 166(3) yes
    O4W H2W4 O1A . 0.87(3) 1.84(3) 2.688(2) 164(3) yes
    N1A H1NA O2B 2_645 0.92(2) 2.09(2) 2.946(2) 156.0(19) yes
    N1A H2NA O1B 2_655 0.92(3) 2.12(3) 2.983(2) 158(2) yes
    N2A H3NA O2A 2_645 0.90(2) 1.98(2) 2.882(2) 173(2) yes
    N2B H3NB O1B 3_666 0.98(2) 1.93(2) 2.8695(18) 160(2) yes
    N3A H4NA O4W 4_466 0.93(2) 1.93(2) 2.8227(19) 161.6(18) yes
    N3A H5NA N1B 2_545 0.91(2) 2.20(2) 3.031(2) 151.4(18) yes
    N3B H5NB O3W . 0.90(2) 1.94(2) 2.819(2) 165(2) yes
    N3B H4NB N1A 2_645 1.00(3) 2.16(2) 3.067(2) 151.3(19) yes
    C12A H12A O4W 4_466 0.95 2.55 3.4756(19) 164 yes
    C16B H16B O3W . 0.95 2.51 3.438(2) 164 yes
    C11A H11A Cg13 3_666 0.95 2.95 3.6659(19) 133 yes
_iucr_refine_instructions_details
;
TITL ktd1_0m in P2(1)/c (100K)
CELL 0.71073  25.6891   7.2800  21.6485  90.000 114.865  90.000
ZERR    8.00   0.0009   0.0002   0.0006   0.000   0.001   0.000
LATT  1
SYMM -X, 0.5+Y, 0.5-Z
SFAC C H N O
UNIT 160 168 24 32
TEMP -173.000
SIZE 0.108 0.145 0.639
L.S. 20
BOND $H
FMAP 2 2 60
PLAN 20
OMIT -4 59
DFIX 0.87 0.01 N3B H5NB
EQIV $1 -1+x,1/2-y,1/2+z
HTAB N3A O4W_$1
EQIV $2 -1+x,1/2-y,1/2+z
HTAB C12A O4W_$2
ACTA
CONF
WGHT      0.0477      1.9401
FVAR       0.35584
O1A   4    0.863598    0.584281    0.117154    11.00000    0.02449    0.02213 =
         0.03702   -0.00809    0.01612    0.00032
O2A   4    0.872267    0.885885    0.107515    11.00000    0.02288    0.02252 =
         0.02521   -0.00156    0.01397   -0.00137
N1A   3    0.674645    0.842734    0.216850    11.00000    0.02494    0.02142 =
         0.03196    0.00043    0.01765   -0.00036
N2A   3    0.053316    0.278359    0.455353    11.00000    0.01983    0.01819 =
         0.01998   -0.00025    0.01241    0.00037
N3A   3   -0.049903    0.212816    0.557402    11.00000    0.01811    0.02395 =
         0.01918    0.00183    0.00926   -0.00016
C1A   1    0.720482    0.824051    0.199096    11.00000    0.01618    0.02353 =
         0.01864    0.00005    0.00586    0.00021
C2A   1    0.740049    0.973294    0.174090    11.00000    0.02433    0.01779 =
         0.03089    0.00197    0.01412    0.00417
AFIX  43
H2AA  2    0.724345    1.091926    0.173206    11.00000   -1.20000
AFIX   0
C3A   1    0.782305    0.949642    0.150494    11.00000    0.02327    0.01988 =
         0.02596    0.00325    0.01276    0.00053
AFIX  43
H3AA  2    0.795371    1.052883    0.134156    11.00000   -1.20000
AFIX   0
C4A   1    0.805752    0.777556    0.150400    11.00000    0.01581    0.02032 =
         0.01775   -0.00240    0.00644   -0.00003
C5A   1    0.786741    0.629692    0.176688    11.00000    0.01628    0.01679 =
         0.02067   -0.00223    0.00365    0.00115
AFIX  43
H5AA  2    0.802543    0.511216    0.177576    11.00000   -1.20000
AFIX   0
C6A   1    0.745492    0.651702    0.201431    11.00000    0.01768    0.01764 =
         0.02147    0.00050    0.00641   -0.00216
AFIX  43
H6AA  2    0.734071    0.549500    0.220091    11.00000   -1.20000
AFIX   0
C7A   1    0.850116    0.747095    0.123153    11.00000    0.01572    0.02392 =
         0.01601   -0.00349    0.00455    0.00051
C8A   1    0.076871    0.211916    0.520234    11.00000    0.01919    0.01345 =
         0.01911   -0.00163    0.00908   -0.00006
C9A   1    0.135520    0.163423    0.550629    11.00000    0.01951    0.02075 =
         0.02783   -0.00088    0.01386    0.00122
AFIX  43
H9AA  2    0.157922    0.173380    0.525299    11.00000   -1.20000
AFIX   0
C10A  1    0.160209    0.102057    0.616542    11.00000    0.01841    0.02564 =
         0.02703   -0.00028    0.00888    0.00408
AFIX  43
H10A  2    0.199846    0.071688    0.636840    11.00000   -1.20000
AFIX   0
C11A  1    0.127510    0.083506    0.654519    11.00000    0.02488    0.02230 =
         0.01911    0.00122    0.00779    0.00307
AFIX  43
H11A  2    0.145191    0.042487    0.700396    11.00000   -1.20000
AFIX   0
C12A  1    0.070303    0.124549    0.625343    11.00000    0.02292    0.01798 =
         0.01955   -0.00015    0.01146    0.00006
AFIX  43
H12A  2    0.048303    0.109068    0.650940    11.00000   -1.20000
AFIX   0
C13A  1    0.043200    0.190079    0.557252    11.00000    0.01878    0.01263 =
         0.01883   -0.00243    0.00943   -0.00040
C14A  1   -0.016921    0.234341    0.524630    11.00000    0.02002    0.01173 =
         0.02040   -0.00343    0.01069   -0.00199
C15A  1   -0.040163    0.302615    0.455897    11.00000    0.01991    0.01224 =
         0.01895   -0.00192    0.00902   -0.00074
C16A  1   -0.098771    0.350918    0.419495    11.00000    0.01915    0.01821 =
         0.02298   -0.00208    0.01070   -0.00116
AFIX  43
H16A  2   -0.124162    0.338111    0.440882    11.00000   -1.20000
AFIX   0
C17A  1   -0.119366    0.415492    0.354272    11.00000    0.02082    0.02171 =
         0.02074   -0.00119    0.00692    0.00126
AFIX  43
H17A  2   -0.158676    0.447991    0.330779    11.00000   -1.20000
AFIX   0
C18A  1   -0.082082    0.433765    0.321915    11.00000    0.02841    0.02273 =
         0.01676   -0.00071    0.00858    0.00078
AFIX  43
H18A  2   -0.096634    0.477697    0.276418    11.00000   -1.20000
AFIX   0
C19A  1   -0.025251    0.389078    0.355166    11.00000    0.02583    0.01898 =
         0.02113   -0.00132    0.01327   -0.00088
AFIX  43
H19A  2   -0.000531    0.402767    0.332915    11.00000   -1.20000
AFIX   0
C20A  1   -0.003438    0.322583    0.422614    11.00000    0.02029    0.01351 =
         0.01932   -0.00218    0.01006   -0.00165
O1B   4    0.378449    0.685714    0.260499    11.00000    0.02414    0.02213 =
         0.02243    0.00033    0.00937    0.00180
O2B   4    0.363965    0.987716    0.252075    11.00000    0.02460    0.02086 =
         0.03024   -0.00671    0.00894   -0.00138
N1B   3    0.172959    0.756820   -0.038824    11.00000    0.02176    0.02217 =
         0.02348   -0.00139    0.00838   -0.00068
N2B   3    0.543931    0.257102    0.599700    11.00000    0.02315    0.02045 =
         0.01600    0.00021    0.00717    0.00066
N3B   3    0.446308    0.260188    0.391846    11.00000    0.01885    0.02760 =
         0.01817   -0.00087    0.00631    0.00063
C1B   1    0.219180    0.772652    0.023827    11.00000    0.01543    0.02328 =
         0.02207   -0.00023    0.01049   -0.00136
C2B   1    0.232087    0.943471    0.056927    11.00000    0.02447    0.01788 =
         0.02957    0.00048    0.00978    0.00191
AFIX  43
H2BA  2    0.211171    1.049402    0.034260    11.00000   -1.20000
AFIX   0
C3B   1    0.274921    0.959227    0.122176    11.00000    0.02417    0.01775 =
         0.02884   -0.00462    0.01028   -0.00118
AFIX  43
H3BA  2    0.282966    1.076135    0.143658    11.00000   -1.20000
AFIX   0
C4B   1    0.306557    0.806779    0.157078    11.00000    0.01705    0.01938 =
         0.02330   -0.00187    0.01124   -0.00240
C5B   1    0.294493    0.637570    0.123448    11.00000    0.01806    0.01802 =
         0.02315    0.00078    0.01072   -0.00046
AFIX  43
H5BA  2    0.315761    0.532062    0.145997    11.00000   -1.20000
AFIX   0
C6B   1    0.252055    0.621028    0.057795    11.00000    0.02081    0.01710 =
         0.02805   -0.00437    0.01520   -0.00347
AFIX  43
H6BA  2    0.245240    0.505117    0.035619    11.00000   -1.20000
AFIX   0
C7B   1    0.352654    0.828267    0.227853    11.00000    0.01755    0.02180 =
         0.02377   -0.00211    0.01274   -0.00092
C8B   1    0.488409    0.315126    0.574989    11.00000    0.02411    0.01409 =
         0.02291   -0.00032    0.01153   -0.00281
C9B   1    0.466165    0.373140    0.621401    11.00000    0.02748    0.02461 =
         0.01989   -0.00041    0.01030   -0.00123
AFIX  43
H9BA  2    0.489906    0.372902    0.668917    11.00000   -1.20000
AFIX   0
C10B  1    0.410401    0.429559    0.597682    11.00000    0.02745    0.02589 =
         0.02851   -0.00175    0.01542    0.00022
AFIX  43
H10B  2    0.395563    0.467496    0.629107    11.00000   -1.20000
AFIX   0
C11B  1    0.374361    0.432469    0.527118    11.00000    0.01994    0.02264 =
         0.02617    0.00131    0.01044    0.00248
AFIX  43
H11B  2    0.335647    0.471953    0.511281    11.00000   -1.20000
AFIX   0
C12B  1    0.395776    0.377908    0.481922    11.00000    0.02081    0.02144 =
         0.02274    0.00121    0.00670   -0.00124
AFIX  43
H12B  2    0.371611    0.380786    0.434539    11.00000   -1.20000
AFIX   0
C13B  1    0.453521    0.316876    0.504366    11.00000    0.01692    0.01490 =
         0.02585    0.00091    0.00867   -0.00121
C14B  1    0.477369    0.256786    0.458152    11.00000    0.01833    0.01311 =
         0.01750    0.00180    0.00455   -0.00358
C15B  1    0.535925    0.194630    0.486697    11.00000    0.01678    0.01333 =
         0.01734    0.00216    0.00626   -0.00081
C16B  1    0.563086    0.130106    0.445717    11.00000    0.02297    0.02017 =
         0.01928    0.00074    0.00994   -0.00202
AFIX  43
H16B  2    0.542189    0.127820    0.397621    11.00000   -1.20000
AFIX   0
C17B  1    0.618586    0.071396    0.474122    11.00000    0.02283    0.02391 =
         0.02943    0.00187    0.01563    0.00068
AFIX  43
H17B  2    0.636032    0.028452    0.445889    11.00000   -1.20000
AFIX   0
C18B  1    0.649979    0.074372    0.545095    11.00000    0.01544    0.02441 =
         0.03220    0.00423    0.00819    0.00190
AFIX  43
H18B  2    0.688773    0.034352    0.564574    11.00000   -1.20000
AFIX   0
C19B  1    0.625358    0.134296    0.586640    11.00000    0.01974    0.02263 =
         0.01890    0.00266    0.00215   -0.00093
AFIX  43
H19B  2    0.646826    0.134034    0.634655    11.00000   -1.20000
AFIX   0
C20B  1    0.567813    0.196606    0.557766    11.00000    0.01847    0.01469 =
         0.01837    0.00065    0.00652   -0.00242
O1W   4    0.438706    0.472584    0.206994    11.00000    0.03131    0.02543 =
         0.02971    0.00061    0.01434    0.00640
O2W   4    0.062105    0.585495    0.274255    11.00000    0.03363    0.02269 =
         0.02518    0.00177    0.00851    0.00301
O3W   4    0.464983    0.146303    0.278329    11.00000    0.02656    0.02803 =
         0.02805   -0.00177    0.01036   -0.00276
O4W   4    0.965597    0.420920    0.186381    11.00000    0.02650    0.02272 =
         0.02468   -0.00161    0.01097    0.00235
H1NA  2    0.668096    0.745155    0.239186    11.00000    0.03394
H2NA  2    0.668500    0.955884    0.230970    11.00000    0.04342
H3NA  2    0.076553    0.302333    0.434480    11.00000    0.03284
H4NA  2   -0.036396    0.170192    0.601873    11.00000    0.03674
H5NA  2   -0.088488    0.234424    0.536537    11.00000    0.03011
H1NB  2    0.160376    0.851138   -0.064986    11.00000    0.03525
H2NB  2    0.170512    0.659482   -0.064434    11.00000    0.03777
H3NB  2    0.562800    0.266184    0.649457    11.00000    0.05118
H4NB  2    0.405132    0.295827    0.370920    11.00000    0.04410
H5NB  2    0.458783    0.223706    0.360795    11.00000    0.04067
H1W1  2    0.446157    0.372575    0.228161    11.00000    0.05281
H2W1  2    0.418749    0.536389    0.223041    11.00000    0.05481
H1W2  2    0.084101    0.525327    0.311515    11.00000    0.05988
H2W2  2    0.053825    0.691586    0.286115    11.00000    0.05521
H1W3  2    0.434522    0.076587    0.273056    11.00000    0.07292
H2W3  2    0.497657    0.078646    0.280723    11.00000    0.05185
H1W4  2    0.996044    0.486432    0.215731    11.00000    0.04787
H2W4  2    0.935963    0.491858    0.167749    11.00000    0.04997
HKLF 4 1 1 0 1 0 1 0 -1 0 0
REM  ktd1_0m in P2(1)/c (100K)
REM R1 =  0.0524 for   7214 Fo > 4sig(Fo)  and  0.0815 for all  10114 data
REM    559 parameters refined using      1 restraints
END
REM Highest difference peak  0.532,  deepest hole -0.250,  1-sigma level  0.053
Q1    1   0.4601  0.1742  0.3186  11.00000  0.05    0.53
Q2    1   0.7000  0.8491  0.2591  11.00000  0.05    0.46
Q3    1   0.3807  0.3205  0.4218  11.00000  0.05    0.37
Q4    1   0.5395  0.2894  0.6623  11.00000  0.05    0.37
Q5    1  -0.0205  0.3186  0.4404  11.00000  0.05    0.34
Q6    1   0.4593  0.2716  0.4798  11.00000  0.05    0.33
Q7    1   0.3340  0.8237  0.1960  11.00000  0.05    0.32
Q8    1   0.2587  0.9619  0.0830  11.00000  0.05    0.32
Q9    1   0.4146  0.3829  0.5648  11.00000  0.05    0.29
Q10   1   0.0990  0.1141  0.6381  11.00000  0.05    0.29
Q11   1   0.0612  0.1799  0.5979  11.00000  0.05    0.27
Q12   1   0.2378  0.8632  0.0360  11.00000  0.05    0.27
Q13   1   0.5400  0.1241  0.4640  11.00000  0.05    0.26
Q14   1   0.5044  0.2051  0.4713  11.00000  0.05    0.26
Q15   1   0.2770  0.6421  0.0958  11.00000  0.05    0.26
Q16   1   0.7953  0.7117  0.1647  11.00000  0.05    0.25
Q17   1   0.5585  0.2290  0.5780  11.00000  0.05    0.25
Q18   1   0.0219  0.2951  0.4401  11.00000  0.05    0.25
Q19   1   0.7591  0.6432  0.1782  11.00000  0.05    0.25
Q20   1   0.8211  0.7591  0.1319  11.00000  0.05    0.24
;
