# Supplementary material for: 9-Amino­acridin-10-ium 4-amino­benzo­ate dihydrate
Source: Acta Crystallogr Sect E Struct Rep Online. 2014 May 17;70(Pt 6):o657–8. doi: 10.1107/S160053681401023X (PMC4051093; doi:10.1107/S160053681401023X)
Supplement: Supplementary file 2 [file e-70-0o657-Isup2.hkl]

# 
# h,k,l, Fc-squared, Fo-squared, sigma(Fo-squared) and status flag 
# 
data_I
_shelx_title ' ktd1_0m in P2(1)/c (100K)' 
_shelx_refln_list_code          4 
_shelx_F_calc_maximum      279.40 
_exptl_crystal_F_000      1552.00 
_reflns_d_resolution_high  0.7217 
 
loop_ 
 _symmetry_equiv_pos_as_xyz 
 'x, y, z' 
 '-x, y+1/2, -z+1/2' 
 '-x, -y, -z' 
 'x, -y-1/2, z-1/2' 
 
_cell_length_a    25.6891 
_cell_length_b     7.2800 
_cell_length_c    21.6485 
_cell_angle_alpha  90.000 
_cell_angle_beta  114.865 
_cell_angle_gamma  90.000 
 
_shelx_F_squared_multiplier     1.000 
 
loop_ 
 _refln_index_h 
 _refln_index_k 
 _refln_index_l 
 _refln_F_squared_calc 
 _refln_F_squared_meas 
 _refln_F_squared_sigma 
 _refln_observed_status 
   3   0   0       86.83       87.25      4.84 o 
   4   0   0       72.40      123.66      5.89 o 
   5   0   0      264.53      213.10      8.64 o 
   6   0   0     2104.20     1915.76     70.80 o 
   7   0   0        0.10        4.79      4.35 o 
   8   0   0       23.12       51.48      6.50 o 
   9   0   0       44.58       45.81      6.68 o 
  10   0   0    29283.17    31435.62    211.79 o 
  11   0   0      772.94      934.00     20.17 o 
  12   0   0    23231.66    25337.37    205.18 o 
  13   0   0     1977.49     2203.65     33.35 o 
  14   0   0      230.52      234.36     13.46 o 
  15   0   0      504.91      491.84     18.81 o 
  16   0   0      860.35      708.58     22.72 o 
  17   0   0      465.67      431.41     19.76 o 
  18   0   0        0.53        8.47      8.46 o 
  19   0   0       57.22       65.20     11.98 o 
  20   0   0      260.58      204.01     17.02 o 
  21   0   0      101.96      107.71     14.39 o 
  22   0   0      223.39      186.77     16.99 o 
  23   0   0      856.00      715.64     27.30 o 
  24   0   0      654.44      578.05     29.83 o 
  25   0   0       14.82       38.82     13.28 o 
  26   0   0       28.18       58.16     14.53 o 
  27   0   0        4.23       10.28     12.13 o 
  28   0   0        6.33       15.62     12.42 o 
  29   0   0       11.25       -2.07     16.01 o 
  30   0   0       21.78       41.03     25.77 o 
  31   0   0        7.78       10.43     53.04 o 
  32   0   0      316.17      287.02     43.23 o 
   1   1   0      200.06      178.88      5.80 o 
   2   1   0     6948.10     7061.40     52.05 o 
   3   1   0        5.52       -6.09      3.77 o 
   4   1   0    10611.08    10129.46     76.00 o 
   5   1   0      107.10      109.64      6.78 o 
   6   1   0    19112.58    19223.50    106.22 o 
   7   1   0       44.70       37.14      3.80 o 
   8   1   0     1051.93     1052.97     13.54 o 
   9   1   0      118.01      109.56      5.29 o 
  10   1   0      361.29      494.32     11.21 o 
  11   1   0      504.03      576.80     11.17 o 
  12   1   0     8173.07     8557.19     56.75 o 
  13   1   0      157.56      189.07      8.12 o 
  14   1   0     8969.29     9343.00     82.14 o 
  15   1   0      281.07      308.21     12.00 o 
  16   1   0     4235.87     4068.78     40.24 o 
  17   1   0       42.16       49.01      7.53 o 
  18   1   0        0.35        0.95      5.74 o 
  19   1   0      101.59       92.98      9.52 o 
  20   1   0      163.31      161.66     14.66 o 
  21   1   0       29.21       23.72      7.54 o 
  22   1   0        0.13       17.01      6.79 o 
  23   1   0      123.27      106.77     10.83 o 
  24   1   0     1354.69     1192.19     26.32 o 
  25   1   0      171.44      160.00     15.79 o 
  26   1   0       10.98       19.90     10.59 o 
  27   1   0       14.48       22.12     12.25 o 
  28   1   0       70.93       35.11     18.70 o 
  29   1   0        0.75       29.77     12.08 o 
  30   1   0       14.36       74.03     18.88 o 
  31   1   0        0.11        1.02     20.76 o 
  32   1   0       73.38      142.72     19.39 o 
   0   2   0    15011.51    15496.03    142.62 o 
   1   2   0        8.80       -2.88      3.99 o 
   2   2   0    20320.99    20917.35    118.87 o 
   3   2   0     3667.21     3609.47     40.85 o 
   4   2   0     8900.95     9217.40     74.31 o 
   5   2   0      248.17      266.14      9.62 o 
   6   2   0     5658.15     5639.45     67.27 o 
   7   2   0       68.13       93.54      6.35 o 
   8   2   0    11290.65    11840.52     84.76 o 
   9   2   0      111.31      129.15     13.64 o 
  10   2   0      486.39      519.41     12.38 o 
  11   2   0      175.87      188.31     10.31 o 
  12   2   0      668.62      746.95     17.67 o 
  13   2   0     1425.15     1432.30     27.24 o 
  14   2   0     1704.57     1667.65     26.45 o 
  15   2   0      101.61      118.79      7.60 o 
  16   2   0       67.87       77.47      9.27 o 
  17   2   0       94.69       97.80     10.71 o 
  18   2   0      275.81      263.12     15.25 o 
  19   2   0       76.55       70.70      9.78 o 
  20   2   0      876.98      829.79     22.05 o 
  21   2   0      439.72      386.01     17.01 o 
  22   2   0       69.19       65.32     10.09 o 
  23   2   0       17.89       14.04     12.60 o 
  24   2   0       44.68       65.37     11.88 o 
  25   2   0       47.77       47.08     11.94 o 
  26   2   0       22.87       18.30      9.86 o 
  27   2   0        5.62       12.63     13.93 o 
  28   2   0       13.84       25.80     15.30 o 
  29   2   0        3.10        5.80     13.79 o 
  30   2   0      332.06      431.48     38.83 o 
  31   2   0       47.39       58.27     18.25 o 
   1   3   0      597.30      679.32     16.89 o 
   2   3   0        0.55        0.34      4.53 o 
   3   3   0       17.98       20.72      5.62 o 
   4   3   0    13331.82    13390.37    117.84 o 
   5   3   0     2640.36     2749.20     34.66 o 
   6   3   0     1951.71     2048.34     27.70 o 
   7   3   0       82.62       98.95      7.74 o 
   8   3   0      208.71      245.66      8.10 o 
   9   3   0       67.23       64.41      5.34 o 
  10   3   0     1951.19     2160.28     39.71 o 
  11   3   0      507.72      549.81     16.19 o 
  12   3   0     1005.21     1040.61     16.15 o 
  13   3   0       56.43       68.24      6.54 o 
  14   3   0       10.16        6.64      5.64 o 
  15   3   0       21.95       17.71      6.58 o 
  16   3   0      449.09      472.71     15.71 o 
  17   3   0       71.60       64.13      9.84 o 
  18   3   0      189.81      156.99     12.94 o 
  19   3   0       74.56       84.98     10.18 o 
  20   3   0     1318.32     1113.00     25.45 o 
  21   3   0      907.59      800.87     22.66 o 
  22   3   0      141.50      195.85     14.79 o 
  23   3   0       23.15       26.26      8.81 o 
  24   3   0     1687.77     1693.63     37.89 o 
  25   3   0      801.76      720.36     29.90 o 
  26   3   0       17.61       55.49     14.27 o 
  27   3   0      191.96      195.00     26.99 o 
  28   3   0        9.64       25.20     14.68 o 
  29   3   0        1.02        7.68     17.24 o 
  30   3   0        1.59        5.25     14.98 o 
   0   4   0     1854.48     1974.72     58.43 o 
   1   4   0      401.73      421.94     18.06 o 
   2   4   0       58.00       87.26     10.69 o 
   3   4   0      113.60      193.23     14.46 o 
   4   4   0     1903.68     2002.68     44.90 o 
   5   4   0     1699.57     1792.93     42.97 o 
   6   4   0       87.45      143.44     15.33 o 
   7   4   0      403.10      468.37     14.36 o 
   8   4   0     3250.88     3341.23     43.38 o 
   9   4   0       10.42       14.06      7.70 o 
  10   4   0      289.64      321.85     18.64 o 
  11   4   0     1049.07     1050.63     18.07 o 
  12   4   0      163.97      175.44     11.03 o 
  13   4   0       28.11       29.18      7.05 o 
  14   4   0       99.66       86.00      8.36 o 
  15   4   0      672.12      621.27     17.17 o 
  16   4   0       10.23       16.14      6.95 o 
  17   4   0       41.50       51.28      8.70 o 
  18   4   0      306.67      272.84     14.86 o 
  19   4   0      209.04      189.29     15.38 o 
  20   4   0      138.30      117.49     13.68 o 
  21   4   0       10.63        6.42      8.88 o 
  22   4   0      591.16      525.11     30.04 o 
  23   4   0       18.34       38.15     14.10 o 
  24   4   0      567.09      597.62     46.92 o 
  25   4   0       60.54       99.57     21.23 o 
  26   4   0       34.68       73.38     17.60 o 
  27   4   0      153.10      145.88     20.29 o 
  28   4   0      342.24      330.76     27.57 o 
  29   4   0       12.87       -8.01     21.34 o 
   1   5   0      208.37      229.57     17.33 o 
   2   5   0      427.43      394.21     20.05 o 
   3   5   0      110.88       71.11     13.72 o 
   4   5   0      447.07      401.59     24.00 o 
   5   5   0      534.85      589.66     28.03 o 
   6   5   0       47.70       29.34     10.83 o 
   7   5   0      591.22      541.88     28.72 o 
   8   5   0      209.77      192.66     15.06 o 
   9   5   0      421.76      393.73     17.99 o 
  10   5   0       77.48       66.69     10.04 o 
  11   5   0       57.33       68.72     10.02 o 
  12   5   0      312.42      351.29     18.55 o 
  13   5   0      398.32      388.37     17.12 o 
  14   5   0      144.88      156.74     14.04 o 
  15   5   0        2.50        9.32      8.06 o 
  16   5   0      282.36      262.72     18.68 o 
  17   5   0      631.36      532.95     23.88 o 
  18   5   0     1089.67      986.33     26.79 o 
  19   5   0      150.26      131.24     13.80 o 
  20   5   0      217.47      232.78     17.58 o 
  21   5   0     1141.11     1198.14     34.57 o 
  22   5   0       68.53       65.83     14.89 o 
  23   5   0       18.75       44.52     13.11 o 
  24   5   0        8.31       -4.97     12.94 o 
  25   5   0        0.23        3.93     13.64 o 
  26   5   0      179.82      172.14     22.42 o 
  27   5   0        3.12        6.46     15.84 o 
  28   5   0      345.02      413.85     34.19 o 
   0   6   0      704.37      662.35     36.84 o 
   1   6   0     2753.02     2661.14     49.27 o 
   2   6   0      245.94      364.02     27.19 o 
   3   6   0     1413.46     1302.99     44.44 o 
   4   6   0      472.81      528.17     29.97 o 
   5   6   0      405.50      380.28     27.15 o 
   6   6   0        0.13       -2.33      9.90 o 
   7   6   0        0.03        6.56     11.46 o 
   8   6   0       24.48       14.36     12.06 o 
   9   6   0      107.03      132.04     22.65 o 
  10   6   0       82.08       82.30     27.90 o 
  11   6   0      996.84      848.33     44.25 o 
  12   6   0       67.87       45.81     17.61 o 
  13   6   0       24.68       32.32     17.11 o 
  14   6   0        5.73       24.72     11.00 o 
  15   6   0       68.52       68.08     15.48 o 
  16   6   0       79.39       63.78     11.35 o 
  17   6   0       46.92       48.03     13.17 o 
  18   6   0        2.32        9.79     11.74 o 
  19   6   0      393.36      421.23     29.55 o 
  20   6   0      385.38      376.09     42.92 o 
  21   6   0      231.13      323.15     48.19 o 
  22   6   0      162.25      161.62     20.26 o 
  23   6   0       11.87       15.24     14.49 o 
  24   6   0       50.53       36.78     16.42 o 
  25   6   0        8.86        4.82     14.34 o 
   1   7   0       42.85       39.11     13.28 o 
   2   7   0        0.15       -4.44      9.93 o 
   3   7   0      375.74      381.17     32.11 o 
   4   7   0       10.06       -2.63     12.89 o 
   5   7   0     1273.45     1251.63     48.04 o 
   6   7   0        4.66        4.39     12.41 o 
   7   7   0      130.37      115.14     20.35 o 
   8   7   0       40.55       39.35     15.78 o 
   9   7   0        0.26       10.45     15.33 o 
  10   7   0      161.69      128.13     35.41 o 
  11   7   0       59.83       52.55     19.86 o 
  12   7   0      576.07      475.75     52.19 o 
  13   7   0      194.11      168.18     80.74 o 
  14   7   0        3.41       18.04     22.39 o 
  15   7   0      122.92      157.27     37.02 o 
  16   7   0       61.49       46.01     27.79 o 
  17   7   0       19.69       47.54     59.89 o 
  18   7   0        0.49      108.55     97.49 o 
  19   7   0       99.65      111.14     46.76 o 
  21   7   0        1.33        6.47     20.94 o 
  22   7   0       90.43       96.82     28.14 o 
  23   7   0        0.01       -5.99     46.44 o 
   0   8   0      115.39       66.94     25.27 o 
   1   8   0       33.53       37.83     16.46 o 
   2   8   0       75.97       57.20     16.01 o 
   3   8   0      745.58      799.47     42.23 o 
   4   8   0       12.41        7.70     12.99 o 
   5   8   0        5.25       -4.01     16.68 o 
   6   8   0       16.55        9.95     17.75 o 
   7   8   0       92.04       86.36     24.57 o 
   8   8   0       14.62       11.81     20.72 o 
   9   8   0       48.45       33.30     24.09 o 
  10   8   0       20.38       43.39     25.94 o 
  11   8   0      260.71      303.54     74.47 o 
  12   8   0       84.79      113.65     66.72 o 
  13   8   0      133.58      148.71     35.61 o 
  14   8   0       79.05      350.89     49.90 o 
  16   8   0        0.37      -31.28     42.13 o 
  17   8   0        1.36      -34.98     45.80 o 
  18   8   0       46.09       43.10     53.71 o 
  19   8   0        0.23      -60.09     48.02 o 
   1   9   0       47.94       75.97     20.94 o 
   2   9   0       53.20       27.54     22.00 o 
   3   9   0      109.51      126.02     24.61 o 
   4   9   0        0.12        6.14     15.75 o 
   5   9   0      378.73      414.31     39.26 o 
   6   9   0       44.03       78.45     28.15 o 
   7   9   0      151.76      151.45     36.45 o 
   8   9   0      153.15      473.59     56.72 o 
  10   9   0       22.32        3.10     40.36 o 
  11   9   0       11.50      -27.77     38.81 o 
  12   9   0      163.02      142.26     61.99 o 
  13   9   0        2.59       18.83     49.35 o 
  14   9   0       96.22       42.32     53.73 o 
   2  10   0      468.32     1058.33     80.10 o 
   3  10   0      107.08       90.39     47.22 o 
   4  10   0       54.80       94.56     43.30 o 
 -32   1   1      202.55      210.73     23.02 o 
 -31   1   1        8.78        5.26     18.24 o 
 -30   1   1       82.51       97.15     17.68 o 
 -29   1   1       27.00       49.11     17.75 o 
 -28   1   1      293.11      274.64     19.51 o 
 -27   1   1       30.88       30.74     10.72 o 
 -26   1   1       28.98       49.26     11.54 o 
 -25   1   1       12.52        8.91      9.84 o 
 -24   1   1      105.67      146.39     12.26 o 
 -23   1   1      191.64      132.23     11.54 o 
 -22   1   1      542.71      432.08     16.81 o 
 -21   1   1     1539.20     1449.46     27.60 o 
 -20   1   1        4.11       12.52      6.58 o 
 -19   1   1     1522.73     1444.13     25.16 o 
 -18   1   1      546.36      536.98     14.71 o 
 -17   1   1      194.05      191.95      9.77 o 
 -16   1   1     2189.28     2153.87     24.87 o 
 -15   1   1     2845.97     2872.33     27.99 o 
 -14   1   1       82.75       92.91      6.62 o 
 -13   1   1     1103.63     1088.69     15.77 o 
 -12   1   1     1462.61     1646.64     18.65 o 
 -11   1   1     3516.90     3613.60     30.50 o 
 -10   1   1     3775.58     3916.66     34.69 o 
  -9   1   1     7262.59     7251.31     50.27 o 
  -8   1   1       31.96       20.46      3.75 o 
  -7   1   1      302.69      346.57      9.69 o 
  -6   1   1       37.30       47.36      5.85 o 
  -5   1   1      178.73      205.22     10.76 o 
  -4   1   1     4688.00     4626.78     44.89 o 
  -3   1   1      830.07      858.54     17.10 o 
  -2   1   1      863.55      868.48     18.91 o 
  -1   1   1        2.26       -6.52      3.26 o 
   0   1   1      269.07      212.93      8.65 o 
   1   1   1        5.59       -5.60      2.80 o 
   2   1   1      351.11      320.14      6.62 o 
   3   1   1      846.77      754.20     11.67 o 
   4   1   1      529.76      475.65     18.98 o 
   5   1   1      261.79      332.14     10.20 o 
   6   1   1     5990.38     5629.95     44.51 o 
   7   1   1      249.00      253.45      7.56 o 
   8   1   1     2794.93     2693.78     23.56 o 
   9   1   1     2886.63     2660.41     21.81 o 
  10   1   1     6300.30     6523.34     44.45 o 
  11   1   1     3138.28     3099.27     28.14 o 
  12   1   1      581.38      575.30     11.95 o 
  13   1   1      827.78      930.44     27.55 o 
  14   1   1      780.00      817.53     15.17 o 
  15   1   1      434.06      443.75     18.25 o 
  16   1   1        4.43        2.30      5.16 o 
  17   1   1      238.61      248.78     10.96 o 
  18   1   1      313.89      352.13     13.46 o 
  19   1   1     2158.67     1953.16     27.94 o 
  20   1   1      362.80      412.92     14.79 o 
  21   1   1      305.57      302.63     13.56 o 
  22   1   1      624.60      557.40     18.70 o 
  23   1   1      210.42      192.39     13.65 o 
  24   1   1        0.11       -2.21      7.41 o 
  25   1   1      137.63      160.90     15.78 o 
  26   1   1        2.00       -9.46      9.74 o 
  27   1   1        2.30       11.74     11.67 o 
  28   1   1       71.75       71.56     14.36 o 
  29   1   1       87.12      157.92     23.61 o 
  30   1   1       38.51       41.68     15.08 o 
  31   1   1       15.39      137.51     35.64 o 
 -32   2   1       58.66       63.19     21.06 o 
 -31   2   1       11.45       14.03     14.81 o 
 -30   2   1       58.33       33.84     13.51 o 
 -29   2   1       12.24       33.74     13.08 o 
 -28   2   1       15.72        6.58     14.82 o 
 -27   2   1       20.87        8.45     13.33 o 
 -26   2   1      124.60      124.70     14.80 o 
 -25   2   1     2087.89     2103.23     40.68 o 
 -24   2   1       32.08       50.02      9.77 o 
 -23   2   1        0.37        9.30      8.90 o 
 -22   2   1      572.93      487.28     20.33 o 
 -21   2   1       22.35        9.64      8.32 o 
 -20   2   1      550.19      567.89     24.03 o 
 -19   2   1      341.77      325.57     16.37 o 
 -18   2   1       51.00       50.83      9.42 o 
 -17   2   1      145.68      127.69     13.39 o 
 -16   2   1      163.89      166.99     11.85 o 
 -15   2   1     3686.47     3665.46     52.51 o 
 -14   2   1       19.04       22.13      5.88 o 
 -13   2   1     2881.69     2911.59     36.15 o 
 -12   2   1      389.73      414.50     12.45 o 
 -11   2   1       71.72       65.13      6.39 o 
 -10   2   1     1638.78     1763.19     33.51 o 
  -9   2   1     3407.40     3303.76     29.82 o 
  -8   2   1       94.33      110.71      7.32 o 
  -7   2   1      759.07      770.34     16.65 o 
  -6   2   1     3094.32     3124.94     39.17 o 
  -5   2   1      356.14      318.78     15.45 o 
  -4   2   1    16050.43    15809.46    113.90 o 
  -3   2   1    15280.61    15317.03    109.91 o 
  -2   2   1    48593.75    48761.46    428.40 o 
  -1   2   1    23922.06    24082.57    162.74 o 
   0   2   1     8336.39     8316.63     85.26 o 
   1   2   1     9645.07     9797.64     72.03 o 
   2   2   1    40604.87    42172.30    257.94 o 
   3   2   1     1330.07     1300.38     22.73 o 
   4   2   1       16.98       10.43      4.07 o 
   5   2   1     1602.23     1616.64     40.25 o 
   6   2   1      736.68      761.20      9.59 o 
   7   2   1      513.69      541.82      9.91 o 
   8   2   1       41.45       63.57      4.39 o 
   9   2   1      389.94      304.05     11.01 o 
  10   2   1     1313.53     1583.38     27.03 o 
  11   2   1     1252.19     1266.21     19.07 o 
  12   2   1       27.20       49.37      6.30 o 
  13   2   1     1710.22     1619.96     23.51 o 
  14   2   1      149.19      146.98      7.76 o 
  15   2   1       23.80       34.75      5.27 o 
  16   2   1        0.12       -3.79      6.09 o 
  17   2   1      217.92      200.26     12.68 o 
  18   2   1       90.77       94.41     10.25 o 
  19   2   1      492.06      454.85     17.41 o 
  20   2   1      205.31      166.84     13.29 o 
  21   2   1      538.06      494.08     18.48 o 
  22   2   1       26.73       59.88     10.29 o 
  23   2   1      202.71      219.21     16.98 o 
  24   2   1      185.34      177.87     16.03 o 
  25   2   1      695.42      684.85     25.49 o 
  26   2   1      224.15      165.54     16.03 o 
  27   2   1       26.42       72.27     18.47 o 
  28   2   1      172.51      183.28     19.78 o 
  29   2   1        3.86       17.13     14.23 o 
  30   2   1      106.37      118.76     24.06 o 
  31   2   1      393.35      441.14     36.34 o 
 -31   3   1      159.71      234.58     28.17 o 
 -30   3   1       23.62       41.27     15.40 o 
 -29   3   1      303.44      304.09     26.53 o 
 -28   3   1       13.37       36.52     15.35 o 
 -27   3   1       69.41       94.61     15.62 o 
 -26   3   1       11.07       12.47     10.24 o 
 -25   3   1        5.90       17.78     12.92 o 
 -24   3   1      450.85      435.08     19.27 o 
 -23   3   1       17.17       17.68     12.11 o 
 -22   3   1       68.45      105.91     11.71 o 
 -21   3   1      287.17      278.04     16.03 o 
 -20   3   1     1560.43     1306.55     29.32 o 
 -19   3   1      744.86      679.45     21.29 o 
 -18   3   1       78.20       44.47      9.99 o 
 -17   3   1       18.67       16.16      7.87 o 
 -16   3   1       84.86       74.46      9.20 o 
 -15   3   1       59.43       67.19      8.63 o 
 -14   3   1      364.37      393.91     17.07 o 
 -13   3   1      468.01      475.52     14.13 o 
 -12   3   1       30.59       16.58      5.20 o 
 -11   3   1        0.45       -1.98      3.99 o 
 -10   3   1     5368.95     5936.48     49.50 o 
  -9   3   1     1764.29     1896.14     22.29 o 
  -8   3   1      792.18      909.45     20.05 o 
  -7   3   1      630.98      639.25     24.22 o 
  -6   3   1      527.34      641.84     16.76 o 
  -5   3   1     3308.55     3592.88     40.45 o 
  -4   3   1     3205.04     3420.84     38.71 o 
  -3   3   1       88.44       98.98      8.05 o 
  -2   3   1     1707.52     1779.28     27.34 o 
  -1   3   1      937.85     1008.96     25.86 o 
   0   3   1      216.96      229.93     14.88 o 
   1   3   1      169.05      187.82     11.75 o 
   2   3   1     1272.73     1274.74     25.91 o 
   3   3   1      216.88      234.12     12.90 o 
   4   3   1     2385.77     2421.46     37.14 o 
   5   3   1     4680.57     4819.84     53.02 o 
   6   3   1     5211.11     5300.37     71.19 o 
   7   3   1      719.53      737.18     15.58 o 
   8   3   1     2434.36     2518.00     21.76 o 
   9   3   1        1.22        7.23      3.37 o 
  10   3   1      158.14      175.77      8.34 o 
  11   3   1       51.28       44.78      4.96 o 
  12   3   1       85.52       91.06      6.26 o 
  13   3   1      642.90      669.94     13.37 o 
  14   3   1      408.79      431.24     15.40 o 
  15   3   1        3.30        0.58      4.46 o 
  16   3   1        0.25       -3.05      6.18 o 
  17   3   1      100.07      104.00     10.46 o 
  18   3   1      540.18      456.05     16.87 o 
  19   3   1      265.44      301.02     15.61 o 
  20   3   1        0.46        1.61      7.00 o 
  21   3   1      724.69      589.26     19.93 o 
  22   3   1     1319.18     1153.60     30.27 o 
  23   3   1        1.15       25.58     11.54 o 
  24   3   1     1517.76     1389.67     37.79 o 
  25   3   1      196.15      211.78     21.34 o 
  26   3   1       60.44       64.56     18.20 o 
  27   3   1        0.21       -6.28     12.48 o 
  28   3   1       33.98        8.62     13.51 o 
  29   3   1       25.41        9.76     23.13 o 
  30   3   1        5.83       18.84     16.15 o 
 -30   4   1      352.32      400.20     30.36 o 
 -29   4   1        1.53       10.64     13.69 o 
 -28   4   1        0.03       -9.45     11.67 o 
 -27   4   1       52.61       57.06     18.06 o 
 -26   4   1       92.15       83.56     23.26 o 
 -25   4   1        0.79      -10.21      6.00 o 
 -24   4   1      861.14      816.27     36.10 o 
 -23   4   1       38.30       35.89     11.70 o 
 -22   4   1     1262.02     1118.93     30.63 o 
 -21   4   1      732.17      668.95     24.00 o 
 -20   4   1      324.09      297.07     16.25 o 
 -19   4   1      707.09      711.05     20.77 o 
 -18   4   1      347.70      361.28     16.16 o 
 -17   4   1      494.80      433.67     16.29 o 
 -16   4   1       86.29       92.54      9.47 o 
 -15   4   1      214.01      199.26     11.65 o 
 -14   4   1       32.33       41.37      6.91 o 
 -13   4   1      297.10      295.73     13.34 o 
 -12   4   1      238.74      243.64     10.31 o 
 -11   4   1     1137.81     1170.96     18.67 o 
 -10   4   1       41.81       50.50      7.20 o 
  -9   4   1       56.39       67.63      7.56 o 
  -8   4   1     3056.75     3131.81     44.68 o 
  -7   4   1     1123.16     1126.41     28.56 o 
  -6   4   1     2506.17     2561.92     42.60 o 
  -5   4   1      948.35      933.98     25.12 o 
  -4   4   1     2071.74     2253.06     47.28 o 
  -3   4   1     1245.18     1362.95     35.89 o 
  -2   4   1      189.34      173.40     13.55 o 
  -1   4   1       10.00       33.87      8.51 o 
   0   4   1      356.46      380.29     19.05 o 
   1   4   1      419.63      474.09     18.97 o 
   2   4   1      597.53      523.57     19.91 o 
   3   4   1      999.73     1099.02     27.82 o 
   4   4   1      550.74      593.23     21.24 o 
   5   4   1     2734.06     2765.41     54.41 o 
   6   4   1     5795.20     6256.52    110.32 o 
   7   4   1      593.10      504.33     17.82 o 
   8   4   1     1050.47     1094.09     27.14 o 
   9   4   1      144.83      163.93      9.18 o 
  10   4   1      215.25      254.23     11.97 o 
  11   4   1       39.77       51.78      6.77 o 
  12   4   1      215.52      204.13     11.65 o 
  13   4   1       14.17       21.28      7.03 o 
  14   4   1      631.54      606.34     16.61 o 
  15   4   1      490.22      472.59     15.82 o 
  16   4   1       28.22       38.28      9.17 o 
  17   4   1      279.80      280.23     16.71 o 
  18   4   1      171.57      155.65     13.94 o 
  19   4   1      163.55      150.27     16.19 o 
  20   4   1      580.91      595.53     25.01 o 
  21   4   1       33.34       17.74     10.42 o 
  22   4   1       25.13       38.19      9.94 o 
  23   4   1      404.12      488.80     25.08 o 
  24   4   1       11.04       48.34     22.34 o 
  25   4   1        2.59      -15.04     11.57 o 
  26   4   1      415.02      417.26     28.62 o 
  27   4   1      109.74       61.31     17.14 o 
  28   4   1       29.74       90.03     18.78 o 
  29   4   1      408.91      427.70     30.97 o 
 -28   5   1        5.26       19.95     22.64 o 
 -27   5   1       85.20       90.53     19.17 o 
 -26   5   1       47.73       33.85     17.74 o 
 -25   5   1       13.91       13.85     15.61 o 
 -24   5   1       33.16       47.69     15.60 o 
 -23   5   1      272.12      260.79     24.66 o 
 -22   5   1       37.32       45.87     20.28 o 
 -21   5   1      153.37      148.87     15.43 o 
 -20   5   1     1346.43     1234.61     35.73 o 
 -19   5   1       60.80       73.97     13.65 o 
 -18   5   1      503.70      470.61     23.03 o 
 -17   5   1       34.48       32.90     10.98 o 
 -16   5   1      257.10      255.33     18.26 o 
 -15   5   1        2.67       -2.98      6.03 o 
 -14   5   1       39.65       34.62      7.26 o 
 -13   5   1      115.40      136.44     13.98 o 
 -12   5   1      225.85      231.18     24.47 o 
 -11   5   1      270.81      269.63     16.35 o 
 -10   5   1      316.71      332.16     17.88 o 
  -9   5   1      200.92      183.61     14.96 o 
  -8   5   1        8.45       18.44      8.65 o 
  -7   5   1       38.48       41.08     11.82 o 
  -6   5   1      393.30      423.69     24.80 o 
  -5   5   1      429.45      372.17     23.12 o 
  -4   5   1     1816.12     1670.02     45.08 o 
  -3   5   1       28.61       54.97     12.43 o 
  -2   5   1      521.85      483.00     21.85 o 
  -1   5   1      127.22      124.44     17.84 o 
   0   5   1      538.78      546.22     20.54 o 
   1   5   1       10.23        4.77      7.52 o 
   2   5   1     1107.52     1064.90     31.03 o 
   3   5   1        0.00        5.36      7.75 o 
   4   5   1        8.31       18.47      9.92 o 
   5   5   1      428.00      437.00     25.15 o 
   6   5   1      640.50      653.41     29.95 o 
   7   5   1       18.75       26.67      7.55 o 
   8   5   1       79.17       90.98     11.69 o 
   9   5   1        4.92        9.03      6.49 o 
  10   5   1        3.23        4.98      5.25 o 
  11   5   1      934.92      973.18     35.09 o 
  12   5   1      261.80      264.72     14.54 o 
  13   5   1      151.82      154.45     13.00 o 
  14   5   1      160.79      164.53     14.52 o 
  15   5   1      129.80      110.20     13.27 o 
  16   5   1      868.30      775.02     27.28 o 
  17   5   1      496.62      535.83     24.28 o 
  18   5   1        0.11        0.30      9.53 o 
  19   5   1       16.39       21.94     10.07 o 
  20   5   1        6.16       14.74     15.39 o 
  21   5   1      333.42      332.33     25.55 o 
  22   5   1       78.39       78.40     22.79 o 
  23   5   1       20.23       19.40     13.79 o 
  24   5   1        0.54        2.50     12.17 o 
  25   5   1       23.75       21.10     14.64 o 
  26   5   1       64.04       50.52     16.75 o 
  27   5   1       90.16       81.01     64.03 o 
 -26   6   1       22.52       65.45     34.48 o 
 -25   6   1       58.99       65.05     17.69 o 
 -24   6   1        7.76        5.97     13.93 o 
 -23   6   1      721.58      798.49     54.66 o 
 -22   6   1      410.13      507.49     50.86 o 
 -21   6   1      158.59      163.60     21.37 o 
 -20   6   1     1024.15      999.24     37.89 o 
 -19   6   1      203.93      209.09     24.63 o 
 -18   6   1      118.17      122.63     18.88 o 
 -17   6   1        0.23        2.68      8.67 o 
 -16   6   1       13.70       18.57     11.96 o 
 -15   6   1       29.98       29.25     13.52 o 
 -14   6   1        0.02        9.85     12.39 o 
 -13   6   1       24.87       22.36     10.96 o 
 -12   6   1       34.40       32.47     16.72 o 
 -11   6   1      140.80      103.37     21.54 o 
 -10   6   1      303.68      303.42     32.02 o 
  -9   6   1      253.38      273.37     21.29 o 
  -8   6   1     1072.71      949.98     39.41 o 
  -7   6   1      621.40      583.41     31.61 o 
  -6   6   1       71.11       87.53     17.18 o 
  -5   6   1       11.65       17.99     11.32 o 
  -4   6   1     1371.09     1304.68     43.93 o 
  -3   6   1      134.96      129.45     18.57 o 
  -2   6   1      144.21      147.01     19.19 o 
  -1   6   1      505.43      490.56     23.07 o 
   0   6   1     2030.47     1888.35     41.40 o 
   1   6   1        0.49        5.52      8.78 o 
   2   6   1      395.80      395.64     23.65 o 
   3   6   1      423.75      443.09     29.37 o 
   4   6   1     2523.23     2447.83     61.20 o 
   5   6   1       43.29       40.06     14.33 o 
   6   6   1      756.42      674.08     33.59 o 
   7   6   1      395.34      410.01     29.07 o 
   8   6   1      151.11      116.98     19.20 o 
   9   6   1      102.27       93.38     20.46 o 
  10   6   1       30.55       30.05     15.85 o 
  11   6   1      104.20       83.29     20.16 o 
  12   6   1      314.17      272.92     54.07 o 
  13   6   1       66.58       50.30     17.85 o 
  14   6   1      369.77      276.45     34.94 o 
  15   6   1       24.67        9.52     21.47 o 
  16   6   1       57.60       49.90     11.57 o 
  17   6   1        3.09        9.92     11.15 o 
  18   6   1        4.25       16.89     11.64 o 
  19   6   1       57.13       75.15     16.35 o 
  20   6   1       35.31       44.69     18.49 o 
  21   6   1      191.56      167.21     24.09 o 
  22   6   1      225.88      211.01     21.71 o 
  23   6   1       97.16       99.67     18.74 o 
  24   6   1       71.28       57.09     17.37 o 
  25   6   1        0.02       -9.38     17.84 o 
 -23   7   1       26.36       22.47     18.73 o 
 -21   7   1       60.16       52.63     34.65 o 
 -20   7   1      451.45      476.64     65.13 o 
 -19   7   1       99.98      136.39    107.91 o 
 -18   7   1       64.70       84.27     89.61 o 
 -17   7   1       42.49       79.58     70.66 o 
 -16   7   1      116.06      127.70     48.24 o 
 -15   7   1       35.92       27.42     26.25 o 
 -14   7   1      110.74      116.85     34.51 o 
 -13   7   1      166.12      164.57     37.45 o 
 -12   7   1      144.54       99.94     33.50 o 
 -11   7   1      216.90      146.46     25.78 o 
 -10   7   1      749.26      746.09     55.90 o 
  -9   7   1      199.63      191.63     28.73 o 
  -8   7   1      248.27      284.40     35.18 o 
  -7   7   1       57.92       80.55     18.18 o 
  -6   7   1      940.36      829.27     39.48 o 
  -5   7   1       92.64      120.60     20.71 o 
  -4   7   1     1471.05     1333.98     48.24 o 
  -3   7   1       64.53       74.87     18.19 o 
  -2   7   1      357.30      344.67     27.11 o 
  -1   7   1      165.47      164.34     19.85 o 
   0   7   1      203.69      210.22     24.14 o 
   1   7   1      108.84      120.10     16.51 o 
   2   7   1      630.59      570.71     29.69 o 
   3   7   1       95.89       78.36     18.23 o 
   4   7   1        6.38        8.56     12.84 o 
   5   7   1      118.61      114.05     20.67 o 
   6   7   1       37.87       34.66     14.83 o 
   7   7   1       82.49       71.21     17.90 o 
   8   7   1     1075.92     1112.33     46.97 o 
   9   7   1      111.25      155.04     27.01 o 
  10   7   1      489.42      523.73     38.94 o 
  11   7   1        5.09       -6.49     19.11 o 
  12   7   1       57.58       38.76     25.48 o 
  13   7   1        4.52        1.14     29.22 o 
  14   7   1       30.15       21.39     21.34 o 
  15   7   1      219.80      249.85     45.24 o 
  16   7   1      189.58      410.61     59.24 o 
  17   7   1        1.00      -21.67     42.76 o 
  18   7   1        9.26       33.51     26.97 o 
  19   7   1        2.63       -3.00     51.77 o 
  20   7   1      258.25      260.62     39.43 o 
  21   7   1        2.17       13.68     43.98 o 
  22   7   1      222.10      270.70     61.63 o 
 -20   8   1        1.06      -47.80     43.55 o 
 -19   8   1      115.79      117.85     66.26 o 
 -15   8   1       88.70      196.77     90.31 o 
 -14   8   1      720.81      733.27     76.52 o 
 -13   8   1        0.27       22.90     57.74 o 
 -12   8   1        4.81       26.53     39.79 o 
 -11   8   1       34.01       49.30     48.57 o 
 -10   8   1       19.64       30.29     25.63 o 
  -9   8   1       43.58       12.35     22.34 o 
  -8   8   1        0.30      -17.36     21.17 o 
  -7   8   1        9.82        2.50     16.46 o 
  -6   8   1      110.85       77.00     29.61 o 
  -5   8   1      180.98      217.07     29.26 o 
  -4   8   1       96.01       75.92     17.50 o 
  -3   8   1        4.70       13.39     12.06 o 
  -2   8   1       10.23        3.65     12.43 o 
  -1   8   1      152.56      129.12     20.48 o 
   0   8   1        2.20       -3.15     12.74 o 
   1   8   1      154.77      142.34     23.31 o 
   2   8   1      263.34      323.18     33.64 o 
   3   8   1      459.05      465.93     31.19 o 
   4   8   1       52.00       18.29     13.54 o 
   5   8   1       32.53       46.13     20.37 o 
   6   8   1        0.67      -10.01     15.53 o 
   7   8   1        1.47       16.98     17.87 o 
   8   8   1       16.77       31.46     23.36 o 
   9   8   1       56.32       74.67     26.82 o 
  10   8   1       21.74       53.90     25.14 o 
  11   8   1       98.40       91.03     61.46 o 
  12   8   1      460.45      619.99    152.75 o 
  13   8   1       15.68      -18.30     39.46 o 
  14   8   1       29.15       17.88     45.86 o 
  15   8   1        7.73       -1.80     44.39 o 
  16   8   1        2.51      -10.55     43.20 o 
  17   8   1       15.61       -1.52     48.99 o 
  18   8   1       94.01       42.48     56.80 o 
  19   8   1        0.16      -60.75     43.13 o 
 -15   9   1      111.90       38.16     54.07 o 
 -14   9   1       48.51       32.52     47.01 o 
 -13   9   1      285.44      226.49     70.17 o 
 -12   9   1      512.42      882.53     81.56 o 
 -11   9   1        0.28      -22.25     36.51 o 
 -10   9   1       30.34       87.42     88.45 o 
  -9   9   1        1.58      -16.07     35.28 o 
  -8   9   1        1.11      -10.66     34.13 o 
  -7   9   1       26.90       33.72     37.39 o 
  -6   9   1      311.65      325.55     43.02 o 
  -5   9   1       30.04       41.13     17.34 o 
  -4   9   1       76.37      126.31     37.42 o 
  -3   9   1      191.17      223.76     30.57 o 
  -2   9   1       63.03       72.02     21.48 o 
  -1   9   1       66.56       59.15     19.95 o 
   0   9   1      117.57       73.82     22.16 o 
   1   9   1        2.25       14.76     16.12 o 
   2   9   1       69.78      110.79     23.09 o 
   3   9   1        6.85       30.55     15.70 o 
   4   9   1      190.58      201.20     34.76 o 
   5   9   1       82.26      126.17     37.21 o 
   6   9   1        1.82       -1.92     17.19 o 
   7   9   1        2.19       13.43     22.24 o 
   8   9   1       15.94       -0.23     31.73 o 
   9   9   1       30.28        2.01     39.02 o 
  10   9   1      202.01       94.84     53.56 o 
  11   9   1      588.55      564.96     97.98 o 
  12   9   1      264.26      157.10     65.46 o 
  13   9   1       24.45       25.69     48.47 o 
  14   9   1      266.37      206.24     71.92 o 
  -2  10   1      264.79      872.18     66.74 o 
  -1  10   1        4.98       -2.04     24.11 o 
   0  10   1        5.82        9.33     23.81 o 
   2  10   1       33.85      -26.34     33.43 o 
 -33   0   2       23.28       48.46     66.76 o 
 -32   0   2      156.53      226.83     40.62 o 
 -31   0   2        1.50      -14.53     29.64 o 
 -30   0   2        0.21        6.98     34.00 o 
 -29   0   2        6.50       16.25     27.00 o 
 -28   0   2       73.21       68.59     28.82 o 
 -27   0   2      123.73      132.74     19.47 o 
 -26   0   2       80.14       85.61     16.08 o 
 -25   0   2      482.67      467.43     25.44 o 
 -24   0   2       68.05       74.40     13.66 o 
 -23   0   2      159.79      155.95     16.11 o 
 -22   0   2       13.08       36.68     10.74 o 
 -21   0   2      787.15      771.28     27.39 o 
 -20   0   2      176.33      147.69     14.81 o 
 -19   0   2       29.59       25.43      9.66 o 
 -18   0   2     1891.06     1897.85     36.13 o 
 -17   0   2     1461.71     1448.73     30.91 o 
 -16   0   2     3183.11     2985.76     43.03 o 
 -15   0   2      454.54      459.71     17.99 o 
 -14   0   2      189.53      243.58     14.10 o 
 -13   0   2     9598.65     9763.21    100.70 o 
 -12   0   2      184.15      221.41     11.83 o 
 -11   0   2      197.68      303.91     12.67 o 
 -10   0   2      394.99      422.89     13.57 o 
  -9   0   2     6862.41     7069.83     85.44 o 
  -8   0   2     1134.44     1193.54     19.36 o 
  -7   0   2     2720.26     2463.15     33.20 o 
  -6   0   2     5921.16     5629.69    247.58 o 
  -5   0   2    10943.89    11289.40    178.27 o 
  -4   0   2    14128.07    14719.99    151.17 o 
  -3   0   2     3840.08     4311.91     98.28 o 
  -2   0   2    19076.54    18088.12    305.15 o 
   1   0   2     2858.32     3096.00     56.84 o 
   2   0   2    17443.27    17234.31    120.09 o 
   3   0   2    11472.10    11162.43     69.48 o 
   4   0   2     7405.17     7602.33     57.88 o 
   5   0   2     2755.09     2488.83     32.22 o 
   6   0   2     2576.24     2672.45     29.47 o 
   7   0   2     4366.26     4573.88     38.41 o 
   8   0   2       10.57       28.08      5.01 o 
   9   0   2     1528.20     1723.99     23.05 o 
  10   0   2        7.40       70.34      8.15 o 
  11   0   2     2462.51     2486.53     34.30 o 
  12   0   2        8.53        0.44      4.86 o 
  13   0   2      411.97      387.75     14.19 o 
  14   0   2     2892.52     2838.06     36.30 o 
  15   0   2     1720.45     1757.27     29.14 o 
  16   0   2     1071.26     1122.12     24.61 o 
  17   0   2       67.61       51.81      8.68 o 
  18   0   2       38.06       34.49      8.54 o 
  19   0   2      358.98      375.06     19.75 o 
  20   0   2      183.72      170.85     18.08 o 
  21   0   2      397.84      309.13     19.81 o 
  22   0   2      504.87      449.19     28.11 o 
  23   0   2     1521.70     1375.07     43.83 o 
  24   0   2      429.06      358.66     26.79 o 
  25   0   2        8.91       22.01     12.91 o 
  26   0   2       33.84       65.97     25.64 o 
  27   0   2      198.69      207.53     35.31 o 
  28   0   2      123.07      112.91     26.18 o 
  29   0   2      197.18      292.65     43.03 o 
  30   0   2      114.18      197.24     37.20 o 
  31   0   2      421.02      485.36     53.64 o 
 -33   1   2       47.42       87.41     34.36 o 
 -32   1   2      235.99      248.83     22.32 o 
 -31   1   2       42.94       67.37     21.28 o 
 -30   1   2        0.72       11.63     16.16 o 
 -29   1   2      200.81      167.96     18.76 o 
 -28   1   2      133.01      127.14     15.32 o 
 -27   1   2      922.71      889.68     30.37 o 
 -26   1   2      318.04      260.16     18.67 o 
 -25   1   2        0.11       25.40     10.42 o 
 -24   1   2     1401.75     1248.77     26.37 o 
 -23   1   2      365.08      340.22     15.81 o 
 -22   1   2      441.02      384.14     15.82 o 
 -21   1   2      301.58      275.75     13.90 o 
 -20   1   2       15.36       16.78      6.84 o 
 -19   1   2      166.07      167.11     10.14 o 
 -18   1   2       12.12        5.97      6.13 o 
 -17   1   2      232.95      260.91     10.66 o 
 -16   1   2        1.19        6.46      4.68 o 
 -15   1   2      520.54      513.78     12.41 o 
 -14   1   2        7.46       23.25      4.56 o 
 -13   1   2     1012.00     1009.74     15.09 o 
 -12   1   2     6424.64     6582.03     42.92 o 
 -11   1   2       31.73       35.39      4.15 o 
 -10   1   2       83.51       90.89      9.27 o 
  -9   1   2     6073.67     6040.28     45.99 o 
  -8   1   2     2350.74     2312.19     23.29 o 
  -7   1   2      343.47      353.09      8.07 o 
  -6   1   2     1226.88     1291.13     19.02 o 
  -5   1   2     9465.10     9887.71     58.59 o 
  -4   1   2    15059.77    14689.39    106.74 o 
  -3   1   2    14490.59    14592.33    133.40 o 
  -2   1   2    12476.77    12590.23    147.27 o 
  -1   1   2     1146.63      955.34     21.68 o 
   0   1   2    11525.43    11535.30    125.14 o 
   1   1   2    10902.09    10905.05     79.47 o 
   2   1   2    13297.09    13085.68     81.08 o 
   3   1   2    11780.20    12015.83    108.30 o 
   4   1   2     1834.40     1811.36     25.76 o 
   5   1   2      605.30      588.34     12.27 o 
   6   1   2     2038.80     1942.65     17.07 o 
   7   1   2     9593.10     9256.65     52.33 o 
   8   1   2       75.37      103.76      8.92 o 
   9   1   2     3928.97     4114.02     34.40 o 
  10   1   2     6743.17     7098.09     58.95 o 
  11   1   2       99.30       73.95      5.30 o 
  12   1   2      923.29     1061.48     15.00 o 
  13   1   2     1286.28     1202.79     16.59 o 
  14   1   2      589.87      649.92     13.32 o 
  15   1   2      210.92      219.60      9.32 o 
  16   1   2       51.94       48.25      5.68 o 
  17   1   2     1215.27     1162.73     18.82 o 
  18   1   2      153.26      153.04     10.34 o 
  19   1   2       64.06       45.12      7.17 o 
  20   1   2     1362.91     1233.65     23.15 o 
  21   1   2        6.56       20.48      7.66 o 
  22   1   2      168.92      142.28     11.99 o 
  23   1   2        0.27        8.88      7.45 o 
  24   1   2       58.04       58.86     12.48 o 
  25   1   2       73.77      103.09     13.65 o 
  26   1   2       14.76       19.83     10.50 o 
  27   1   2       42.68       67.72     13.63 o 
  28   1   2       84.25      115.91     16.59 o 
  29   1   2        8.70       19.73     15.02 o 
  30   1   2      122.98      227.18     33.75 o 
  31   1   2       44.04      185.83     31.82 o 
 -32   2   2       14.31       45.31     38.85 o 
 -31   2   2       41.93       84.60     23.63 o 
 -30   2   2        4.85       15.25     17.31 o 
 -29   2   2       40.18       47.79     13.73 o 
 -28   2   2        3.99       14.27     11.16 o 
 -27   2   2        8.50       23.18     10.38 o 
 -26   2   2     1079.22     1066.98     30.43 o 
 -25   2   2       16.48       22.91     10.56 o 
 -24   2   2      721.40      682.60     27.70 o 
 -23   2   2      320.32      307.96     18.15 o 
 -22   2   2      149.79      142.70     13.65 o 
 -21   2   2      434.46      418.20     18.91 o 
 -20   2   2        7.59        4.99      7.59 o 
 -19   2   2       25.21       18.21      8.11 o 
 -18   2   2        0.36        5.70      9.07 o 
 -17   2   2      524.93      513.24     24.06 o 
 -16   2   2      212.91      260.12     14.48 o 
 -15   2   2      152.88      145.23     17.37 o 
 -14   2   2        4.60        7.70      5.22 o 
 -13   2   2       11.80        5.99      4.99 o 
 -12   2   2     1526.00     1834.87     24.58 o 
 -11   2   2     1319.81     1249.48     25.40 o 
 -10   2   2      809.21      824.77     14.85 o 
  -9   2   2       60.18       67.84      5.32 o 
  -8   2   2     8285.07     7887.88     61.51 o 
  -7   2   2      721.55      711.35     18.70 o 
  -6   2   2      596.19      572.77     16.33 o 
  -5   2   2     2117.73     2037.86     47.91 o 
  -4   2   2    29104.85    28629.48    214.76 o 
  -3   2   2    18924.36    18127.18    126.36 o 
  -2   2   2    36584.05    37182.65    243.92 o 
  -1   2   2      884.89      906.40     17.51 o 
   0   2   2    39805.66    39922.07    308.41 o 
   1   2   2    25141.41    24458.95    153.38 o 
   2   2   2    17820.41    17989.98    130.75 o 
   3   2   2      490.48      455.69     22.09 o 
   4   2   2      306.92      365.84     20.23 o 
   5   2   2     1287.35     1368.56     15.75 o 
   6   2   2     3200.67     3043.31     30.49 o 
   7   2   2      847.31      827.79     31.40 o 
   8   2   2     2820.65     3082.89     33.04 o 
   9   2   2       22.40       26.16      4.66 o 
  10   2   2     6513.44     6994.90     56.69 o 
  11   2   2      408.54      454.42     12.54 o 
  12   2   2       93.27       90.41      5.96 o 
  13   2   2      385.43      364.15     10.33 o 
  14   2   2      579.02      528.78     12.56 o 
  15   2   2      816.18      819.97     15.83 o 
  16   2   2      179.99      176.85     11.88 o 
  17   2   2       63.71       86.97      9.93 o 
  18   2   2      174.72      185.15     13.01 o 
  19   2   2      598.10      474.15     17.87 o 
  20   2   2        8.37       18.49      7.95 o 
  21   2   2       68.67      100.39     11.32 o 
  22   2   2     1404.71     1306.72     30.74 o 
  23   2   2      748.58      762.97     25.69 o 
  24   2   2      337.30      393.09     24.43 o 
  25   2   2       46.13       82.98     14.48 o 
  26   2   2       27.95       40.00     12.24 o 
  27   2   2      428.53      422.43     25.40 o 
  28   2   2       90.24       77.78     15.25 o 
  29   2   2      436.39      440.42     29.50 o 
  30   2   2        0.03       15.36     27.97 o 
 -31   3   2        8.22       17.21     14.41 o 
 -30   3   2       73.17      115.38     19.24 o 
 -29   3   2      184.18      176.61     21.85 o 
 -28   3   2      132.30      123.97     25.82 o 
 -27   3   2      433.07      464.90     35.43 o 
 -26   3   2      260.53      223.43     16.34 o 
 -25   3   2      113.69      121.46     15.36 o 
 -24   3   2       58.12       58.95     10.72 o 
 -23   3   2      537.50      521.68     19.99 o 
 -22   3   2      157.95      101.19     11.36 o 
 -21   3   2      619.44      631.84     23.88 o 
 -20   3   2       63.44       70.48     10.65 o 
 -19   3   2      349.09      370.45     17.87 o 
 -18   3   2      576.02      551.32     18.83 o 
 -17   3   2      288.15      305.98     15.15 o 
 -16   3   2      124.24      153.64     11.31 o 
 -15   3   2      122.88      134.89     10.32 o 
 -14   3   2        0.04        5.19      5.72 o 
 -13   3   2        1.43        2.60      6.36 o 
 -12   3   2        1.84       -7.57      3.78 o 
 -11   3   2      268.41      318.01      9.88 o 
 -10   3   2      577.12      623.60     17.32 o 
  -9   3   2      674.49      790.44     23.72 o 
  -8   3   2    11861.77    12255.79     97.45 o 
  -7   3   2     2833.25     3004.49     44.43 o 
  -6   3   2      270.45      277.73     19.09 o 
  -5   3   2     1611.82     1748.63     29.12 o 
  -4   3   2     1527.65     1567.42     27.14 o 
  -3   3   2      154.71      156.35     10.04 o 
  -2   3   2      471.72      519.91     17.00 o 
  -1   3   2      750.39      726.92     17.46 o 
   0   3   2      315.89      357.16     16.42 o 
   1   3   2     1205.39     1150.72     24.78 o 
   2   3   2     7989.77     8121.99     77.96 o 
   3   3   2     2109.66     2241.61     34.94 o 
   4   3   2        6.11        9.24      5.09 o 
   5   3   2      659.68      640.65     23.99 o 
   6   3   2     5563.39     5955.65     57.89 o 
   7   3   2       29.68       59.88      5.07 o 
   8   3   2        0.06        9.16      3.72 o 
   9   3   2     2423.24     2600.89     30.13 o 
  10   3   2        7.58       -3.17      3.95 o 
  11   3   2      453.03      439.66     12.56 o 
  12   3   2      260.11      236.00     12.10 o 
  13   3   2      184.52      202.58     11.75 o 
  14   3   2       21.10       30.66      6.69 o 
  15   3   2        6.40        8.03      6.62 o 
  16   3   2       45.50       44.04      8.14 o 
  17   3   2       23.89       30.09      8.14 o 
  18   3   2       61.23       30.49      9.23 o 
  19   3   2      413.82      373.55     16.57 o 
  20   3   2      997.35      887.79     26.32 o 
  21   3   2       86.76      114.06     13.40 o 
  22   3   2       15.65       51.42     10.53 o 
  23   3   2      270.70      278.21     24.75 o 
  24   3   2      251.37      222.13     22.01 o 
  25   3   2      378.12      338.19     25.82 o 
  26   3   2      126.88      136.32     20.03 o 
  27   3   2       47.90       32.90     14.92 o 
  28   3   2       80.42       86.33     19.32 o 
  29   3   2       48.73       80.38     18.72 o 
 -30   4   2       16.25       21.77     14.72 o 
 -29   4   2        4.06       22.63     13.53 o 
 -28   4   2       28.96       -1.83     19.52 o 
 -27   4   2       96.51       69.78     25.53 o 
 -26   4   2       51.15       56.03     21.45 o 
 -25   4   2       53.04      108.37     18.55 o 
 -24   4   2      136.60      149.75     15.74 o 
 -23   4   2        0.60        5.54     11.02 o 
 -22   4   2      107.84      139.76     13.35 o 
 -21   4   2     1226.11     1315.41     28.55 o 
 -20   4   2      929.67      949.73     24.54 o 
 -19   4   2      529.98      474.79     17.83 o 
 -18   4   2        3.90        9.79      7.56 o 
 -17   4   2      623.23      566.63     18.16 o 
 -16   4   2      782.19      743.61     18.70 o 
 -15   4   2      503.89      459.60     14.75 o 
 -14   4   2     1303.03     1243.26     20.88 o 
 -13   4   2       12.93       16.13      6.21 o 
 -12   4   2      222.47      230.45     20.32 o 
 -11   4   2       28.45       27.23      4.99 o 
 -10   4   2      218.54      261.08     17.42 o 
  -9   4   2       37.43       28.20      7.10 o 
  -8   4   2     1930.73     1984.71     41.81 o 
  -7   4   2     6631.80     6615.09     81.35 o 
  -6   4   2     2756.29     2734.58     43.79 o 
  -5   4   2     5043.21     5195.33     62.35 o 
  -4   4   2     8250.86     8648.88    112.16 o 
  -3   4   2     2131.48     2104.25     44.40 o 
  -2   4   2       43.50       33.65      9.18 o 
  -1   4   2      227.33      252.67     15.08 o 
   0   4   2     1391.70     1371.24     34.48 o 
   1   4   2     5147.55     5397.86     66.14 o 
   2   4   2     2588.74     2672.64     43.98 o 
   3   4   2      705.79      719.14     22.84 o 
   4   4   2     1931.90     1978.00     37.46 o 
   5   4   2      784.51      766.78     28.98 o 
   6   4   2       43.54       62.46      8.12 o 
   7   4   2      430.71      471.69     24.58 o 
   8   4   2     1481.03     1497.98     19.97 o 
   9   4   2       16.68       12.74      3.33 o 
  10   4   2     1047.70      987.03     19.30 o 
  11   4   2      904.77      966.11     23.74 o 
  12   4   2       18.97       14.12      5.98 o 
  13   4   2      496.57      476.06     19.54 o 
  14   4   2       16.47       22.20      7.72 o 
  15   4   2      173.74      165.81     13.21 o 
  16   4   2      680.16      645.13     21.33 o 
  17   4   2      260.85      240.96     16.13 o 
  18   4   2      297.66      310.02     20.15 o 
  19   4   2       17.50       18.98      7.93 o 
  20   4   2      121.34      107.64     12.97 o 
  21   4   2      356.36      364.81     20.55 o 
  22   4   2       35.60       42.77     18.09 o 
  23   4   2        0.02       -9.80     11.82 o 
  24   4   2        1.75       11.58     10.96 o 
  25   4   2      136.97      134.53     19.67 o 
  26   4   2       39.52      101.57     18.75 o 
  27   4   2        8.22       48.37     22.13 o 
  28   4   2      107.33      102.44     29.70 o 
 -28   5   2        5.19       -3.83     14.20 o 
 -27   5   2       11.04       14.71     14.96 o 
 -26   5   2      226.60      234.70     23.88 o 
 -25   5   2      137.71      130.52     18.77 o 
 -24   5   2      805.49      827.64     38.90 o 
 -23   5   2      472.14      493.40     33.97 o 
 -22   5   2      633.41      605.82     27.91 o 
 -21   5   2        4.63        1.01      9.29 o 
 -20   5   2       63.20       57.19     11.55 o 
 -19   5   2        8.64       19.07      9.33 o 
 -18   5   2      418.83      413.41     23.16 o 
 -17   5   2       54.82       60.93     10.02 o 
 -16   5   2        6.56       14.78      7.32 o 
 -15   5   2       66.27       61.56      8.72 o 
 -14   5   2       44.12       57.87      7.86 o 
 -13   5   2      671.54      613.46     25.99 o 
 -12   5   2      175.90      157.40     14.41 o 
 -11   5   2      132.14      134.69     13.68 o 
 -10   5   2     1336.62     1399.43     32.89 o 
  -9   5   2      767.06      851.66     30.77 o 
  -8   5   2       10.73       26.39      9.31 o 
  -7   5   2      344.26      374.60     23.79 o 
  -6   5   2      424.79      404.58     24.19 o 
  -5   5   2      652.76      677.87     29.43 o 
  -4   5   2      624.77      599.32     27.85 o 
  -3   5   2      435.02      439.05     23.91 o 
  -2   5   2      173.63      179.21     17.92 o 
  -1   5   2        0.14        2.62      7.33 o 
   0   5   2       18.42       27.49      8.11 o 
   1   5   2       69.65       69.53     11.62 o 
   2   5   2      133.18      160.15     15.73 o 
   3   5   2     2023.35     2037.52     42.61 o 
   4   5   2     1007.93     1025.79     30.53 o 
   5   5   2     1214.66     1234.77     40.37 o 
   6   5   2      251.01      300.66     24.14 o 
   7   5   2      877.61      859.57     25.30 o 
   8   5   2      724.59      613.95     64.22 o 
   9   5   2      234.78      336.19     64.30 o 
  10   5   2       39.61       15.81     12.78 o 
  11   5   2       35.24       37.16      7.74 o 
  12   5   2       12.61       24.33      7.32 o 
  13   5   2       16.26       26.24      8.43 o 
  14   5   2      820.27      667.61     25.87 o 
  15   5   2      256.76      221.13     17.89 o 
  16   5   2        0.87        4.31      9.41 o 
  17   5   2      528.55      509.17     25.73 o 
  18   5   2      537.39      450.66     20.83 o 
  19   5   2      122.05      176.53     21.20 o 
  20   5   2      564.19      605.46     31.07 o 
  21   5   2      233.83      251.32     22.28 o 
  22   5   2      178.92      156.91     19.65 o 
  23   5   2      128.72      110.77     17.60 o 
  24   5   2       14.50       -2.88     25.61 o 
  25   5   2        4.59       11.83     11.17 o 
  26   5   2      137.31      129.36     20.62 o 
 -26   6   2       18.41       51.47     32.68 o 
 -25   6   2       36.42       24.63     15.96 o 
 -24   6   2      268.73      220.17     29.79 o 
 -23   6   2      600.57      653.52     38.91 o 
 -22   6   2       17.09       35.19     19.68 o 
 -21   6   2      314.05      318.90     48.86 o 
 -20   6   2       11.82       15.69     12.67 o 
 -19   6   2     1050.88     1005.74     36.46 o 
 -18   6   2        1.48        1.26     10.85 o 
 -17   6   2       44.08       67.29     11.55 o 
 -16   6   2        0.37       29.95     15.31 o 
 -15   6   2       99.38       70.69     24.10 o 
 -14   6   2       26.36       24.88     11.06 o 
 -13   6   2      836.92      786.69     34.96 o 
 -12   6   2       15.61       10.41      8.47 o 
 -11   6   2      496.04      524.01     27.06 o 
 -10   6   2      147.07      137.94     17.73 o 
  -9   6   2      478.57      455.86     47.69 o 
  -8   6   2      612.72      547.58     34.88 o 
  -7   6   2     4085.57     4014.98     79.32 o 
  -6   6   2      787.47      830.58     36.20 o 
  -5   6   2      137.01      141.33     19.45 o 
  -4   6   2       59.16       75.08     15.54 o 
  -3   6   2        5.25       10.55     16.33 o 
  -2   6   2     2194.58     2074.18     53.92 o 
  -1   6   2     3106.71     3058.80     58.96 o 
   0   6   2     1561.38     1544.46     37.28 o 
   1   6   2     1600.97     1517.63     37.22 o 
   2   6   2      399.66      412.61     24.62 o 
   3   6   2     1929.09     1851.54     44.96 o 
   4   6   2      365.72      346.34     28.97 o 
   5   6   2      632.50      544.38     31.28 o 
   6   6   2        2.63       -0.75     10.46 o 
   7   6   2      558.60      558.42     31.97 o 
   8   6   2      392.29      366.45     31.06 o 
   9   6   2      137.56      137.15     23.05 o 
  10   6   2        9.87        5.67     12.43 o 
  11   6   2      845.42      758.29     55.45 o 
  12   6   2        9.00        8.95     13.83 o 
  13   6   2       51.48       35.87     17.43 o 
  14   6   2        4.04       10.07     14.79 o 
  15   6   2       24.72       39.87     17.20 o 
  16   6   2        2.83        6.23     25.42 o 
  17   6   2        0.13       18.79     23.38 o 
  18   6   2        0.71       12.71     17.70 o 
  19   6   2       58.78       33.19     21.69 o 
  20   6   2      745.90      731.88     54.11 o 
  21   6   2       54.10       60.54     20.94 o 
  22   6   2       64.64       67.90     16.77 o 
  23   6   2      525.18      501.06     34.14 o 
  24   6   2        3.26       -3.12     25.94 o 
 -23   7   2       17.88       18.30     56.64 o 
 -22   7   2       14.32       -5.48     16.22 o 
 -21   7   2      127.22       93.27     20.69 o 
 -20   7   2        1.35       13.22     15.46 o 
 -19   7   2       75.00      111.93     41.98 o 
 -18   7   2      225.14      197.75     77.62 o 
 -17   7   2      544.45      599.59     58.12 o 
 -16   7   2      254.78      287.86     58.54 o 
 -15   7   2       67.26       76.90     32.04 o 
 -14   7   2      122.93       89.04     32.21 o 
 -13   7   2      104.83      108.16     52.07 o 
 -12   7   2      451.97      464.61     40.61 o 
 -11   7   2     1025.55      884.68     48.72 o 
 -10   7   2        3.41        4.77     15.20 o 
  -9   7   2        1.61        4.05     14.22 o 
  -8   7   2      230.39      238.28     30.85 o 
  -7   7   2       79.57       93.36     18.59 o 
  -6   7   2      220.87      216.61     25.27 o 
  -5   7   2      961.55      926.94     40.95 o 
  -4   7   2      188.48      247.92     26.60 o 
  -3   7   2      592.44      549.00     32.38 o 
  -2   7   2      406.91      422.89     27.62 o 
  -1   7   2       81.14       69.98     14.84 o 
   0   7   2        6.78        8.16     10.80 o 
   1   7   2        1.78       -1.81      9.93 o 
   2   7   2      244.54      250.11     21.31 o 
   3   7   2      490.15      443.88     32.34 o 
   4   7   2      492.04      471.31     32.85 o 
   5   7   2      511.97      554.20     33.90 o 
   6   7   2      403.09      411.21     34.50 o 
   7   7   2       34.35       47.02     16.62 o 
   8   7   2        0.07       -8.15     12.34 o 
   9   7   2      265.76      245.61     31.97 o 
  10   7   2       91.95       84.57     22.86 o 
  11   7   2      536.04      507.00     58.71 o 
  12   7   2       13.44       12.64     22.91 o 
  13   7   2      575.64      556.43     74.01 o 
  14   7   2      491.68      618.21    120.26 o 
  15   7   2       49.22       16.18     41.17 o 
  16   7   2      127.77      165.11     58.60 o 
  17   7   2       20.54       31.85     17.26 o 
  18   7   2       42.42       47.51     22.55 o 
  19   7   2      300.66      368.85     92.10 o 
  20   7   2       62.08      105.24     57.99 o 
  21   7   2       74.51       52.84     95.36 o 
  22   7   2      308.14      266.84     36.89 o 
 -19   8   2       10.36      -39.57     45.68 o 
 -17   8   2        7.87       71.28     98.37 o 
 -16   8   2        0.03       15.92     70.64 o 
 -15   8   2       83.90      101.10     35.60 o 
 -14   8   2        0.04       17.36     39.39 o 
 -13   8   2        1.04       21.30     24.83 o 
 -12   8   2      546.32      506.54     61.55 o 
 -11   8   2      151.40      155.42     39.89 o 
 -10   8   2      233.26      217.08     52.37 o 
  -9   8   2      429.42      420.79     93.71 o 
  -8   8   2       17.69      -13.43     19.18 o 
  -7   8   2       94.47       82.60     25.07 o 
  -6   8   2        1.93        6.75     14.56 o 
  -5   8   2       16.00       11.03     13.46 o 
  -4   8   2       13.80       16.32     12.65 o 
  -3   8   2      101.85      110.20     18.80 o 
  -2   8   2      204.80      206.37     24.37 o 
  -1   8   2       41.66       25.69     13.59 o 
   0   8   2       15.26       -7.10     12.33 o 
   1   8   2      438.05      454.48     38.49 o 
   2   8   2      116.91      107.40     21.95 o 
   3   8   2      141.06      149.03     23.96 o 
   4   8   2      280.34      317.24     32.85 o 
   5   8   2      143.27      146.15     24.02 o 
   6   8   2       44.28       63.04     21.76 o 
   7   8   2       51.24       61.79     21.94 o 
   8   8   2        1.29       63.64     40.98 o 
   9   8   2        0.56       -0.38     34.02 o 
  10   8   2      145.57      142.50     55.52 o 
  11   8   2      193.77      107.26     49.97 o 
  12   8   2        0.29      -24.90     32.51 o 
  13   8   2        0.35      -38.27     32.55 o 
  14   8   2       35.21      -18.66     36.64 o 
  15   8   2       34.90        9.46     44.81 o 
  16   8   2        5.62       -7.54     45.53 o 
  17   8   2        0.02      -23.97     47.42 o 
  18   8   2        0.00      -46.40     45.42 o 
 -15   9   2        8.38      -45.35     45.16 o 
 -13   9   2      351.42      526.03    220.44 o 
 -12   9   2        2.07      -54.08     36.50 o 
 -11   9   2        0.97       91.62     95.66 o 
 -10   9   2       15.77       16.69     40.31 o 
  -9   9   2       20.22       61.18     56.01 o 
  -8   9   2        2.64       29.96     66.58 o 
  -7   9   2        1.96        4.79     16.17 o 
  -6   9   2      189.10      234.18     42.41 o 
  -5   9   2      244.33      241.66     32.08 o 
  -4   9   2       67.88      109.00     24.28 o 
  -3   9   2       54.67       75.42     21.42 o 
  -2   9   2      195.52      221.35     33.00 o 
  -1   9   2      488.08      515.11     40.81 o 
   0   9   2      352.66      430.23     37.92 o 
   1   9   2      163.68      184.05     28.75 o 
   2   9   2        0.18        0.12     28.59 o 
   3   9   2        0.01        4.72     17.15 o 
   4   9   2      187.21      196.07     33.62 o 
   5   9   2      167.12      172.64     60.52 o 
   6   9   2       26.23       25.85     51.83 o 
   7   9   2       11.84        1.64     26.80 o 
   8   9   2        0.53       -8.27     35.58 o 
   9   9   2       69.28       41.31     45.18 o 
  10   9   2       37.19       34.47     46.53 o 
  11   9   2      215.26      141.49     60.23 o 
  12   9   2       71.81       26.08     49.73 o 
  13   9   2      191.31      138.09     65.06 o 
  -4  10   2       28.18       15.23     24.21 o 
  -3  10   2        0.03        8.30     31.91 o 
  -1  10   2       15.05       32.77     38.27 o 
   0  10   2       20.99       -4.51     35.37 o 
   1  10   2       28.80      168.84    115.03 o 
   2  10   2       47.12      417.67     53.22 o 
 -33   1   3        0.30       26.52     13.76 o 
 -32   1   3       12.74       42.55     13.70 o 
 -31   1   3        0.14       19.12     12.07 o 
 -30   1   3     1006.98     1077.44     36.59 o 
 -29   1   3        1.92      -12.36      9.42 o 
 -28   1   3      119.54      106.30     14.36 o 
 -27   1   3      467.93      381.51     21.63 o 
 -26   1   3      424.65      396.81     21.37 o 
 -25   1   3        2.49        1.23      7.03 o 
 -24   1   3       43.22       28.64      8.19 o 
 -23   1   3      518.29      538.67     18.27 o 
 -22   1   3      802.01      755.79     20.05 o 
 -21   1   3       35.80       24.13      7.33 o 
 -20   1   3        1.19        2.70      5.64 o 
 -19   1   3      442.65      414.29     13.90 o 
 -18   1   3       54.13       50.93      6.94 o 
 -17   1   3      353.12      325.00     11.64 o 
 -16   1   3       54.27       31.57      5.60 o 
 -15   1   3      376.10      334.86     10.69 o 
 -14   1   3      190.51      170.83      8.17 o 
 -13   1   3      475.59      492.58     11.77 o 
 -12   1   3     1719.57     1765.58     19.99 o 
 -11   1   3     1635.31     1529.86     17.68 o 
 -10   1   3       23.61       17.52      3.86 o 
  -9   1   3      879.99      863.06     13.88 o 
  -8   1   3       93.56       74.11      4.15 o 
  -7   1   3       95.90       95.24      5.65 o 
  -6   1   3      664.21      622.92     10.47 o 
  -5   1   3     7751.34     7860.61     63.86 o 
  -4   1   3       18.55       18.32      5.50 o 
  -3   1   3      187.90      217.44     23.62 o 
  -2   1   3        0.82       16.08      5.48 o 
  -1   1   3       51.52       35.74      5.17 o 
   0   1   3     1042.76      867.77     40.76 o 
   1   1   3      386.70      412.20     10.69 o 
   2   1   3     5033.90     4832.94     49.61 o 
   3   1   3     4181.73     3910.57     29.59 o 
   4   1   3      547.05      549.52     10.14 o 
   5   1   3      561.81      491.10      8.84 o 
   6   1   3      663.04      742.50     22.78 o 
   7   1   3      284.91      292.14      7.98 o 
   8   1   3      652.47      690.66     14.12 o 
   9   1   3     1006.77      975.57     15.46 o 
  10   1   3     1231.85     1218.17     13.48 o 
  11   1   3      725.20      850.52     11.93 o 
  12   1   3      307.99      381.71     11.42 o 
  13   1   3       47.40       42.90      5.46 o 
  14   1   3       26.11       21.45      4.56 o 
  15   1   3      562.88      506.95     11.63 o 
  16   1   3        2.04        0.12      4.52 o 
  17   1   3       25.43       23.05      6.38 o 
  18   1   3       64.12       53.44      7.73 o 
  19   1   3      941.32      945.22     20.28 o 
  20   1   3      432.45      433.33     16.57 o 
  21   1   3       75.36       66.88      9.59 o 
  22   1   3      434.23      485.76     22.55 o 
  23   1   3      443.56      389.64     17.80 o 
  24   1   3       41.60       24.64     11.09 o 
  25   1   3       75.54       88.26     13.00 o 
  26   1   3        4.84        7.98     10.81 o 
  27   1   3        0.33        9.59     13.27 o 
  28   1   3      210.58      228.17     24.72 o 
  29   1   3      132.47      167.03     29.25 o 
  30   1   3        1.91       -1.95     14.54 o 
 -32   2   3       14.64       59.81     29.72 o 
 -31   2   3      100.70      102.72     28.62 o 
 -30   2   3       38.48       51.47     12.39 o 
 -29   2   3       13.33       37.88     11.65 o 
 -28   2   3      502.89      512.01     26.44 o 
 -27   2   3       80.68      114.29     14.57 o 
 -26   2   3      406.05      418.55     22.00 o 
 -25   2   3       87.90      101.89     13.58 o 
 -24   2   3      342.16      323.53     19.47 o 
 -23   2   3        1.01       -6.99      7.87 o 
 -22   2   3      104.45       97.56     12.26 o 
 -21   2   3      986.69      906.69     24.91 o 
 -20   2   3      243.73      251.36     15.80 o 
 -19   2   3      735.81      721.33     30.93 o 
 -18   2   3      956.25      991.79     25.28 o 
 -17   2   3     1554.94     1500.45     29.59 o 
 -16   2   3     2280.17     2189.98     31.32 o 
 -15   2   3       72.20       83.80     11.17 o 
 -14   2   3      267.45      299.74     12.28 o 
 -13   2   3        0.12        2.07      4.59 o 
 -12   2   3     1777.38     1990.08     42.53 o 
 -11   2   3      446.86      411.26     11.94 o 
 -10   2   3     2493.20     2765.72     28.10 o 
  -9   2   3       44.24       68.80      5.27 o 
  -8   2   3        2.10        2.38      2.87 o 
  -7   2   3     4737.92     4910.55     54.10 o 
  -6   2   3     1207.34     1340.98     29.55 o 
  -5   2   3     1436.18     1544.91     30.94 o 
  -4   2   3     5315.76     5782.52     66.21 o 
  -3   2   3    11216.85    11644.26    118.14 o 
  -2   2   3     1433.04     1395.69     28.24 o 
  -1   2   3    46010.68    45769.43    492.46 o 
   0   2   3    13080.16    13541.29    160.30 o 
   1   2   3     3353.79     3170.52     43.64 o 
   2   2   3     4449.47     4824.94     57.00 o 
   3   2   3     7233.45     7039.27     59.35 o 
   4   2   3        1.43       10.37      2.90 o 
   5   2   3        9.64        9.10      3.04 o 
   6   2   3      561.68      420.14     10.86 o 
   7   2   3      226.38      291.07      8.77 o 
   8   2   3     1872.77     2192.04     22.95 o 
   9   2   3     1584.63     1535.52     19.96 o 
  10   2   3      153.75      127.87      7.90 o 
  11   2   3       89.10       90.83      5.88 o 
  12   2   3      586.44      619.53     12.58 o 
  13   2   3      875.12      888.58     15.49 o 
  14   2   3      187.31      182.56      8.95 o 
  15   2   3      687.50      716.08     15.34 o 
  16   2   3       50.55       61.26      9.01 o 
  17   2   3       19.87       13.60      7.54 o 
  18   2   3       88.77       84.95     10.42 o 
  19   2   3       78.51       86.02     10.40 o 
  20   2   3      778.37      766.44     21.89 o 
  21   2   3      398.34      396.19     19.67 o 
  22   2   3      146.51      148.69     14.85 o 
  23   2   3      261.97      223.28     19.46 o 
  24   2   3       40.10       48.54     16.35 o 
  25   2   3        5.76       23.71     12.07 o 
  26   2   3       55.82       69.09     22.65 o 
  27   2   3       59.26      100.83     21.17 o 
  28   2   3        0.02      -12.35     12.70 o 
  29   2   3       10.89       23.08     15.29 o 
 -32   3   3      221.18      186.02     23.80 o 
 -31   3   3      220.07      233.96     25.09 o 
 -30   3   3       50.15       67.64     21.88 o 
 -29   3   3        0.35        0.52     11.15 o 
 -28   3   3       21.06       -5.62     10.20 o 
 -27   3   3      449.54      459.14     27.06 o 
 -26   3   3      221.01      238.07     18.40 o 
 -25   3   3       12.82       12.34      9.49 o 
 -24   3   3       47.75       47.15      9.79 o 
 -23   3   3      383.39      371.32     21.11 o 
 -22   3   3      611.73      570.55     21.34 o 
 -21   3   3     1143.41     1021.48     26.41 o 
 -20   3   3      322.55      298.19     16.89 o 
 -19   3   3     1629.25     1580.47     30.17 o 
 -18   3   3      974.39      939.39     23.22 o 
 -17   3   3       70.95       92.68     10.08 o 
 -16   3   3     1581.34     1645.23     38.23 o 
 -15   3   3      221.57      245.81     22.47 o 
 -14   3   3      372.82      430.20     18.83 o 
 -13   3   3      700.21      748.79     16.64 o 
 -12   3   3      215.30      224.60     10.04 o 
 -11   3   3     2941.69     2996.83     29.42 o 
 -10   3   3      139.85      172.48     14.02 o 
  -9   3   3      711.25      724.51     22.18 o 
  -8   3   3      205.92      252.14     14.62 o 
  -7   3   3     1883.96     1975.59     46.63 o 
  -6   3   3      777.14      642.01     19.99 o 
  -5   3   3     1202.08     1191.66     23.83 o 
  -4   3   3     4863.75     5041.46     53.06 o 
  -3   3   3        2.60       14.28      5.14 o 
  -2   3   3     4409.10     4634.33     72.42 o 
  -1   3   3       14.46       19.79      7.76 o 
   0   3   3      349.37      355.75     16.09 o 
   1   3   3      515.34      512.32     16.86 o 
   2   3   3       29.31       65.95      8.38 o 
   3   3   3     1099.55     1192.51     27.65 o 
   4   3   3      122.82      121.38     10.35 o 
   5   3   3     3116.43     3588.31     56.48 o 
   6   3   3     7865.00     7942.33     74.93 o 
   7   3   3      358.16      429.09      9.25 o 
   8   3   3     1045.85     1091.15     22.24 o 
   9   3   3      386.79      364.58     11.84 o 
  10   3   3      338.12      297.90     13.61 o 
  11   3   3     1337.91     1428.06     22.55 o 
  12   3   3       27.34       30.96      6.48 o 
  13   3   3        8.49        5.91      5.84 o 
  14   3   3      716.47      727.38     18.52 o 
  15   3   3       67.08       42.68      8.25 o 
  16   3   3       50.45       50.62      8.64 o 
  17   3   3       13.05       28.13      9.09 o 
  18   3   3     2634.55     2481.91     40.74 o 
  19   3   3      129.16      151.49     14.28 o 
  20   3   3      191.21      179.95     15.48 o 
  21   3   3      102.25      106.97     13.33 o 
  22   3   3      554.13      579.85     23.48 o 
  23   3   3        0.95       25.50     11.48 o 
  24   3   3      326.04      304.06     24.80 o 
  25   3   3      414.39      474.20     28.23 o 
  26   3   3        1.71       10.88     14.31 o 
  27   3   3       68.89       64.77     17.37 o 
  28   3   3       65.22       72.37     17.50 o 
  29   3   3        5.11       13.24     16.31 o 
 -30   4   3        7.70       11.35     31.80 o 
 -29   4   3       29.64       22.33      9.91 o 
 -28   4   3        0.68      -14.10     10.21 o 
 -27   4   3      187.14      184.67     21.16 o 
 -26   4   3      243.90      270.95     30.64 o 
 -25   4   3      181.85      208.23     19.46 o 
 -24   4   3     1748.15     1642.23     33.79 o 
 -23   4   3      789.64      760.70     23.63 o 
 -22   4   3      151.00      138.57     13.28 o 
 -21   4   3     2020.51     1870.03     33.53 o 
 -20   4   3     1577.36     1590.92     31.68 o 
 -19   4   3       23.63       32.73      8.79 o 
 -18   4   3      225.91      185.65     13.53 o 
 -17   4   3     1710.55     1826.85     30.71 o 
 -16   4   3       89.33      119.50     10.57 o 
 -15   4   3      440.50      473.37     17.19 o 
 -14   4   3        7.65        7.62      6.91 o 
 -13   4   3     1173.93     1209.63     24.56 o 
 -12   4   3     1882.27     1952.27     28.98 o 
 -11   4   3        0.30        7.85      7.24 o 
 -10   4   3       68.25       80.04     11.03 o 
  -9   4   3        4.04       21.94      7.31 o 
  -8   4   3      106.21      143.67     16.41 o 
  -7   4   3     3184.72     3036.26     88.16 o 
  -6   4   3      923.31      983.72     28.50 o 
  -5   4   3    13815.70    14861.35    125.36 o 
  -4   4   3     2804.58     3153.62     45.02 o 
  -3   4   3        8.94       13.81      9.93 o 
  -2   4   3      551.46      518.72     22.00 o 
  -1   4   3      108.08       82.44     11.48 o 
   0   4   3     4077.06     4117.28     62.19 o 
   1   4   3     3653.53     3677.65     52.89 o 
   2   4   3    10037.19    10719.84    107.50 o 
   3   4   3     2739.26     2873.27     73.69 o 
   4   4   3       16.70       18.62      7.22 o 
   5   4   3        2.25        9.50      4.41 o 
   6   4   3      531.48      410.13     16.99 o 
   7   4   3      209.58      273.06      9.54 o 
   8   4   3      329.37      407.10     16.76 o 
   9   4   3      591.50      642.40     15.08 o 
  10   4   3      329.82      340.92     12.41 o 
  11   4   3       30.40       27.75      7.94 o 
  12   4   3      346.03      356.85     19.80 o 
  13   4   3      167.43      155.45     12.20 o 
  14   4   3      681.19      683.59     20.84 o 
  15   4   3        7.67       -0.48      7.50 o 
  16   4   3     1256.18     1144.54     29.90 o 
  17   4   3      118.59       87.85     13.10 o 
  18   4   3      202.00      193.42     16.59 o 
  19   4   3     1770.45     1730.44     36.18 o 
  20   4   3      410.09      408.27     20.84 o 
  21   4   3      322.35      366.58     28.52 o 
  22   4   3      113.78      101.67     17.30 o 
  23   4   3      109.46       86.54     14.83 o 
  24   4   3       42.66       23.12     23.14 o 
  25   4   3       21.37       45.06     20.80 o 
  26   4   3       81.18      103.05     19.31 o 
  27   4   3      354.47      313.67     27.73 o 
 -29   5   3       21.87       32.87     16.36 o 
 -28   5   3        0.23        8.56     14.95 o 
 -27   5   3       89.35       90.96     18.96 o 
 -26   5   3        2.81        4.67     13.31 o 
 -25   5   3        0.91        1.95     11.22 o 
 -24   5   3        7.58        7.82     11.90 o 
 -23   5   3      266.64      286.34     21.45 o 
 -22   5   3      158.76      167.03     20.30 o 
 -21   5   3      142.37      130.38     14.31 o 
 -20   5   3      329.34      315.57     18.57 o 
 -19   5   3      782.36      772.42     21.38 o 
 -18   5   3       54.75       69.54     10.89 o 
 -17   5   3       65.70       66.67     10.13 o 
 -16   5   3       54.40       47.83      8.76 o 
 -15   5   3      309.42      331.31     17.12 o 
 -14   5   3       55.15       44.84      9.41 o 
 -13   5   3        3.74        1.57      5.73 o 
 -12   5   3       54.75       31.82      9.18 o 
 -11   5   3      173.04      205.22     16.64 o 
 -10   5   3       19.55       24.41      8.52 o 
  -9   5   3      148.71      152.45     16.97 o 
  -8   5   3      947.63      831.42     46.72 o 
  -7   5   3      117.00       98.58     12.44 o 
  -6   5   3      533.26      487.25     25.38 o 
  -5   5   3      660.25      692.61     29.46 o 
  -4   5   3       91.57       80.13     13.55 o 
  -3   5   3      295.26      303.92     20.30 o 
  -2   5   3      370.27      355.67     21.53 o 
  -1   5   3        4.62       -3.63      7.13 o 
   0   5   3      957.17      920.62     26.08 o 
   1   5   3      177.04      166.07     15.93 o 
   2   5   3      511.70      489.06     21.77 o 
   3   5   3       19.36       19.49      8.87 o 
   4   5   3      305.67      327.56     21.27 o 
   5   5   3      313.54      292.74     24.66 o 
   6   5   3      212.24      210.44     21.10 o 
   7   5   3        4.83       -1.11      8.21 o 
   8   5   3      419.33      464.99     32.92 o 
   9   5   3      814.41      711.45     37.23 o 
  10   5   3      439.60      400.52     15.79 o 
  11   5   3        7.92        6.47      6.72 o 
  12   5   3       23.24       14.10      8.48 o 
  13   5   3      325.08      327.65     21.24 o 
  14   5   3      201.27      208.38     17.01 o 
  15   5   3        4.84       -2.29      8.90 o 
  16   5   3        2.86       27.50     11.39 o 
  17   5   3       40.91       59.59     10.78 o 
  18   5   3     1382.32     1328.31     32.22 o 
  19   5   3      654.53      604.99     36.36 o 
  20   5   3      327.70      343.02     24.09 o 
  21   5   3      244.25      244.20     22.14 o 
  22   5   3       61.69       36.97      9.63 o 
  23   5   3       68.56       74.51     19.32 o 
  24   5   3        5.68       -3.24     17.30 o 
  25   5   3       45.64       74.49     21.08 o 
  26   5   3      141.08      161.82     39.46 o 
 -27   6   3      282.39      259.03     24.92 o 
 -26   6   3      312.82      339.24     27.18 o 
 -25   6   3      110.65       90.32     20.87 o 
 -24   6   3       80.54       80.01     27.83 o 
 -23   6   3      545.77      557.24     27.84 o 
 -22   6   3      765.03      752.51     39.43 o 
 -21   6   3      475.13      457.49     30.40 o 
 -20   6   3       90.61       92.20     16.98 o 
 -19   6   3       19.96       29.80     13.47 o 
 -18   6   3      347.26      371.17     33.10 o 
 -17   6   3       79.96       91.51     17.77 o 
 -16   6   3       82.31       53.59     16.76 o 
 -15   6   3      377.02      422.01     29.85 o 
 -14   6   3       31.45       35.92     10.82 o 
 -13   6   3      440.89      464.00     30.70 o 
 -12   6   3       16.97       25.87      9.81 o 
 -11   6   3       75.10       55.54     11.59 o 
 -10   6   3      700.06      744.35     40.74 o 
  -9   6   3       55.44       51.05     17.71 o 
  -8   6   3      810.92      843.74     41.85 o 
  -7   6   3      481.57      488.77     34.93 o 
  -6   6   3     3545.57     3483.43     71.92 o 
  -5   6   3       72.76       65.30     15.67 o 
  -4   6   3     2382.49     2270.54     56.63 o 
  -3   6   3     2304.91     2249.53     56.03 o 
  -2   6   3      944.40      924.99     46.15 o 
  -1   6   3        1.51        0.84      8.70 o 
   0   6   3      168.94      187.35     18.34 o 
   1   6   3      755.30      779.57     29.95 o 
   2   6   3      592.09      593.93     27.43 o 
   3   6   3        4.97        3.71     10.21 o 
   4   6   3      823.06      791.32     36.24 o 
   5   6   3      566.11      502.47     31.32 o 
   6   6   3      916.91      848.95     37.85 o 
   7   6   3      168.50      141.51     21.03 o 
   8   6   3      555.25      519.37     32.60 o 
   9   6   3       43.95       55.60     16.79 o 
  10   6   3        6.45        9.98     11.66 o 
  11   6   3      403.20      357.98     35.83 o 
  12   6   3       69.33       57.41     27.14 o 
  13   6   3        7.12       -1.83     14.02 o 
  14   6   3       57.95       74.12     13.37 o 
  15   6   3       30.89       59.32     17.52 o 
  16   6   3      150.78      155.51     26.75 o 
  17   6   3        5.69       15.70     25.89 o 
  18   6   3       15.06       16.47     22.79 o 
  19   6   3       30.73       15.59     20.03 o 
  20   6   3      112.04      115.32     27.04 o 
  21   6   3      421.68      440.98     56.25 o 
  22   6   3      360.84      384.87     34.53 o 
  23   6   3       58.60       40.49     20.01 o 
  24   6   3      135.23       84.21     23.05 o 
 -22   7   3       54.65       36.56     18.33 o 
 -21   7   3      288.92      337.24     36.76 o 
 -20   7   3       39.90       44.90     21.36 o 
 -19   7   3        0.03       14.16     30.67 o 
 -18   7   3      269.73      280.22     39.34 o 
 -17   7   3      151.58       87.48     24.25 o 
 -16   7   3      172.17      197.82     43.52 o 
 -15   7   3        4.97       -2.41     52.43 o 
 -14   7   3      385.91      398.74     54.96 o 
 -13   7   3     1162.59     1263.39     75.55 o 
 -12   7   3      137.19      160.30     28.42 o 
 -11   7   3     1090.51      957.57     49.94 o 
 -10   7   3      177.65      140.94     25.46 o 
  -9   7   3      289.65      329.90     35.35 o 
  -8   7   3      848.24      693.89     41.79 o 
  -7   7   3       11.85       18.01     13.53 o 
  -6   7   3      407.93      476.55     30.50 o 
  -5   7   3       51.52       45.47     14.96 o 
  -4   7   3        4.19        7.88     11.70 o 
  -3   7   3        1.38       11.72     11.90 o 
  -2   7   3       86.34      101.70     16.12 o 
  -1   7   3      865.96      813.19     33.69 o 
   0   7   3      488.76      475.20     27.38 o 
   1   7   3      325.03      297.12     24.99 o 
   2   7   3       54.24       53.40     14.07 o 
   3   7   3       69.22       57.66     15.85 o 
   4   7   3        3.09        5.52     12.61 o 
   5   7   3        8.62        0.05     12.56 o 
   6   7   3      189.49      183.89     25.22 o 
   7   7   3      559.27      587.86     38.54 o 
   8   7   3       94.78       77.60     20.05 o 
   9   7   3      193.27      201.61     29.80 o 
  10   7   3      900.44      794.28     58.94 o 
  11   7   3      107.07      148.10     33.70 o 
  12   7   3        0.79        4.32     37.15 o 
  13   7   3       21.86      -12.68     36.65 o 
  14   7   3        0.17      -27.94     39.02 o 
  15   7   3      373.99      334.67     72.79 o 
  16   7   3      103.77       20.72     44.57 o 
  17   7   3      307.78      303.56     72.71 o 
  18   7   3       81.82       94.92     23.67 o 
  19   7   3       38.44       52.99     22.26 o 
  20   7   3       92.11       99.33     27.54 o 
  21   7   3       23.85       18.00     26.01 o 
 -18   8   3      235.74      190.65     66.92 o 
 -17   8   3      119.05      149.32     45.66 o 
 -16   8   3       46.82       50.74     68.28 o 
 -15   8   3       83.73       71.47     35.36 o 
 -14   8   3       33.02       72.30     37.04 o 
 -13   8   3      146.89      165.93     42.33 o 
 -12   8   3      291.29      305.04     50.44 o 
 -11   8   3        6.34        3.79     25.41 o 
 -10   8   3       47.10       37.62     27.35 o 
  -9   8   3      172.05      108.82     58.65 o 
  -8   8   3      244.29      299.42     47.69 o 
  -7   8   3      258.04      249.62     43.84 o 
  -6   8   3       29.36       22.29     14.87 o 
  -5   8   3      152.49      136.86     23.00 o 
  -4   8   3      141.21      102.01     18.34 o 
  -3   8   3      497.67      486.51     31.64 o 
  -2   8   3      214.32      204.01     23.28 o 
  -1   8   3      151.24      130.20     20.25 o 
   0   8   3      316.37      325.67     28.44 o 
   1   8   3       48.74       29.56     15.82 o 
   2   8   3       31.43       21.55     17.40 o 
   3   8   3       38.85       34.31     16.01 o 
   4   8   3      268.55      279.01     30.32 o 
   5   8   3      144.95      169.50     24.55 o 
   6   8   3      189.32      186.69     41.31 o 
   7   8   3       80.01       64.51     30.42 o 
   8   8   3     1165.84     1115.62    104.39 o 
   9   8   3      312.03      301.77     70.04 o 
  10   8   3      368.92      303.79     69.89 o 
  11   8   3      228.72      225.66     65.40 o 
  12   8   3       46.64       -9.61     40.11 o 
  13   8   3       72.16       70.63     48.69 o 
  14   8   3      182.68      152.91     62.26 o 
  15   8   3       21.97       43.19     50.37 o 
  16   8   3       51.28       21.16     50.48 o 
  17   8   3        3.65      -46.26     45.83 o 
 -12   9   3        0.74      -31.67     36.70 o 
 -11   9   3       41.40       44.59     71.82 o 
 -10   9   3      172.16      222.85     75.91 o 
  -9   9   3       27.11       35.57     37.96 o 
  -8   9   3        2.02        1.97     21.32 o 
  -7   9   3        4.41       -0.42     19.86 o 
  -6   9   3       10.77       26.47     21.34 o 
  -5   9   3       17.57       25.50     20.09 o 
  -4   9   3       88.28       91.86     21.33 o 
  -3   9   3       10.10       -8.90     17.41 o 
  -2   9   3       96.02      118.05     30.22 o 
  -1   9   3      397.76      484.47     56.79 o 
   0   9   3        8.58       27.56     21.10 o 
   1   9   3      210.93      250.91     48.50 o 
   2   9   3      351.85      370.28     58.12 o 
   3   9   3       17.28       12.34     26.93 o 
   4   9   3      149.95       96.49     35.93 o 
   5   9   3        2.56        4.15     26.92 o 
   6   9   3       33.84       27.93     29.14 o 
   7   9   3      213.21      269.86     59.06 o 
   8   9   3       39.49        7.73     39.21 o 
   9   9   3      171.41       88.49     52.74 o 
  10   9   3       11.77       -0.25     37.56 o 
  11   9   3      212.22      171.38     62.89 o 
  12   9   3        9.85       -4.59     47.36 o 
  -4  10   3        1.01       -4.87     34.11 o 
  -2  10   3       11.02       18.31     34.40 o 
  -1  10   3       50.32      140.12     88.44 o 
   0  10   3       18.14      179.25    120.41 o 
   1  10   3      101.14      343.65    178.82 o 
 -34   0   4       74.84       46.79    107.83 o 
 -33   0   4      322.24      430.06     52.22 o 
 -32   0   4      161.56      222.20     40.22 o 
 -31   0   4        1.90       24.52     23.46 o 
 -30   0   4      110.49       71.55     32.08 o 
 -29   0   4      102.66      112.48     19.10 o 
 -28   0   4      838.38      873.18     37.26 o 
 -27   0   4      582.33      555.10     41.59 o 
 -26   0   4     1867.95     1919.72     42.99 o 
 -25   0   4        1.43        8.93     15.84 o 
 -24   0   4      409.06      419.18     22.59 o 
 -23   0   4      271.20      250.44     18.36 o 
 -22   0   4      297.64      317.29     19.47 o 
 -21   0   4       36.61       39.11     10.92 o 
 -20   0   4      294.12      258.12     17.45 o 
 -19   0   4      119.34       93.34     12.40 o 
 -18   0   4      793.91      725.49     23.29 o 
 -17   0   4      359.88      338.91     17.07 o 
 -16   0   4     1982.27     2023.92     34.42 o 
 -15   0   4      500.88      457.61     17.51 o 
 -14   0   4     3747.27     3939.45     84.22 o 
 -13   0   4     4509.75     4768.32     68.79 o 
 -12   0   4        2.39        2.20      5.23 o 
 -11   0   4    11275.20    11419.11    107.54 o 
 -10   0   4     3496.97     3858.02     46.69 o 
  -9   0   4      121.00      175.24     11.07 o 
  -8   0   4      380.66      349.73     13.86 o 
  -7   0   4    73951.12    72461.90    502.26 o 
  -6   0   4     4069.91     3764.81     43.62 o 
  -5   0   4    58750.09    61198.16    490.44 o 
  -4   0   4       20.74       14.37      3.89 o 
  -3   0   4      381.94      414.23      8.82 o 
  -2   0   4     9255.78     9714.88     89.58 o 
  -1   0   4      482.51      618.94     11.67 o 
   0   0   4       88.39       68.94      4.71 o 
   1   0   4    58481.11    58048.34    417.79 o 
   2   0   4     3107.98     2811.50     41.54 o 
   3   0   4    78063.05    76249.99    886.43 o 
   4   0   4      505.97      348.30      9.79 o 
   5   0   4     1049.91     1319.18     17.67 o 
   6   0   4     5647.64     5998.32     52.76 o 
   7   0   4    10358.93    10696.89     75.01 o 
   8   0   4       42.78       28.97      5.81 o 
   9   0   4     4042.31     4169.76     40.15 o 
  10   0   4     2289.47     2622.22     31.32 o 
  11   0   4      372.05      325.69     12.94 o 
  12   0   4     1013.58     1002.14     20.55 o 
  13   0   4       26.74       38.53      7.62 o 
  14   0   4      149.25      145.21     11.23 o 
  15   0   4      729.68      739.02     20.34 o 
  16   0   4      227.98      210.46     13.44 o 
  17   0   4      564.92      543.53     19.40 o 
  18   0   4     2900.50     2816.12     46.58 o 
  19   0   4     1030.20      943.72     28.94 o 
  20   0   4      130.49      179.61     16.59 o 
  21   0   4     1068.86     1099.62     41.58 o 
  22   0   4      177.49      314.20     25.21 o 
  23   0   4      399.51      361.82     27.21 o 
  24   0   4       24.01       28.69     13.19 o 
  25   0   4      154.83      163.75     21.63 o 
  26   0   4      347.80      517.20     31.41 o 
  27   0   4        2.93       -8.67     30.66 o 
  28   0   4      176.65      214.25     36.31 o 
  29   0   4      403.13      559.29     70.88 o 
  30   0   4       60.58      202.65     62.85 o 
 -33   1   4        2.23       13.23     19.87 o 
 -32   1   4        0.02        6.72     12.59 o 
 -31   1   4      845.57      864.32     42.72 o 
 -30   1   4      138.76      143.63     20.04 o 
 -29   1   4       34.27       50.29     15.86 o 
 -28   1   4        1.05       -0.33      9.84 o 
 -27   1   4      239.39      224.61     17.79 o 
 -26   1   4       34.30       22.75      9.68 o 
 -25   1   4      173.18      151.61     12.79 o 
 -24   1   4      530.64      524.06     18.28 o 
 -23   1   4       21.84       28.72      7.59 o 
 -22   1   4       18.33       19.61      7.14 o 
 -21   1   4      247.73      264.99     13.56 o 
 -20   1   4       80.22       69.88      7.98 o 
 -19   1   4      191.70      174.40     10.02 o 
 -18   1   4      404.36      406.05     12.92 o 
 -17   1   4       64.41       40.42      6.04 o 
 -16   1   4      113.08       94.51      7.27 o 
 -15   1   4      545.52      626.53     14.01 o 
 -14   1   4       53.35       54.48      5.80 o 
 -13   1   4     2595.11     2571.40     38.29 o 
 -12   1   4       41.38       38.56      4.53 o 
 -11   1   4        6.39        6.36      3.34 o 
 -10   1   4       56.03       59.91      4.47 o 
  -9   1   4      408.74      470.23      8.73 o 
  -8   1   4      856.08      969.38     11.29 o 
  -7   1   4      139.28      181.71      7.99 o 
  -6   1   4    20398.54    20732.56    116.55 o 
  -5   1   4     5547.77     5686.65     41.36 o 
  -4   1   4    11298.19    10897.88     80.60 o 
  -3   1   4      832.96      771.89     14.38 o 
  -2   1   4      326.80      405.44     26.06 o 
  -1   1   4      493.81      502.18     13.86 o 
   0   1   4     9898.62     9440.09    102.93 o 
   1   1   4     7615.96     7402.98     51.45 o 
   2   1   4    17445.31    18052.74    104.61 o 
   3   1   4     1354.01     1434.93     17.13 o 
   4   1   4     5544.93     5447.25     66.54 o 
   5   1   4     1555.43     1694.12     15.59 o 
   6   1   4      131.73      189.74      6.57 o 
   7   1   4       12.12       19.43      4.05 o 
   8   1   4     1992.20     2113.78     28.63 o 
   9   1   4     2663.10     2716.48     25.33 o 
  10   1   4       68.92      107.50      6.07 o 
  11   1   4      922.51     1097.07     15.26 o 
  12   1   4      206.29      199.66      8.74 o 
  13   1   4      271.90      241.60      9.79 o 
  14   1   4      100.89      117.45      7.80 o 
  15   1   4      176.28      189.82      9.01 o 
  16   1   4       49.70       57.36      7.67 o 
  17   1   4      258.32      239.24     12.28 o 
  18   1   4       75.30       53.78      7.83 o 
  19   1   4      155.75      134.01     11.28 o 
  20   1   4      121.60      100.02     10.46 o 
  21   1   4      396.94      352.98     16.19 o 
  22   1   4       32.93       54.49      9.29 o 
  23   1   4       83.45       82.42     12.99 o 
  24   1   4        5.49       -5.50     10.23 o 
  25   1   4        0.01       -3.38      9.97 o 
  26   1   4        5.79       -6.07     22.03 o 
  27   1   4      154.52      128.00     30.46 o 
  28   1   4        7.76       24.51     19.06 o 
  29   1   4       14.81       15.44     15.59 o 
 -33   2   4       41.84       30.56     14.56 o 
 -32   2   4       50.26       58.08     15.14 o 
 -31   2   4        0.01       -5.81     10.85 o 
 -30   2   4       66.60       56.55     15.76 o 
 -29   2   4      141.95      138.74     19.17 o 
 -28   2   4      140.64      125.85     17.33 o 
 -27   2   4      218.05      242.54     18.32 o 
 -26   2   4       16.36       32.60     10.64 o 
 -25   2   4      128.92      121.78     13.88 o 
 -24   2   4       13.87       22.16      9.93 o 
 -23   2   4      219.96      190.53     15.52 o 
 -22   2   4       28.61       16.72      8.56 o 
 -21   2   4      341.26      345.68     25.86 o 
 -20   2   4     5507.89     4942.98     71.54 o 
 -19   2   4       67.30       78.30     13.79 o 
 -18   2   4       29.73       34.36      8.13 o 
 -17   2   4      349.46      286.34     14.00 o 
 -16   2   4      127.15      100.98      9.58 o 
 -15   2   4     3883.43     3916.81     41.96 o 
 -14   2   4      611.77      598.45     18.66 o 
 -13   2   4      304.72      325.00     13.89 o 
 -12   2   4      289.80      295.96     11.00 o 
 -11   2   4      542.68      588.98     13.63 o 
 -10   2   4     1580.01     1315.71     18.46 o 
  -9   2   4     1385.83     1230.33     16.57 o 
  -8   2   4       27.12       37.86      4.68 o 
  -7   2   4      612.27      465.00     19.33 o 
  -6   2   4     4930.63     5015.60     63.13 o 
  -5   2   4     5228.74     5201.45     91.88 o 
  -4   2   4     1615.82     1690.26     30.04 o 
  -3   2   4      122.40      116.13      8.50 o 
  -2   2   4       19.68       76.17      8.93 o 
  -1   2   4     2590.75     2569.29     35.22 o 
   0   2   4     3028.28     3108.34     48.60 o 
   1   2   4     8545.72     8445.26     84.87 o 
   2   2   4      773.76      711.66     12.47 o 
   3   2   4      211.49      333.59      9.73 o 
   4   2   4      684.17      707.01     13.65 o 
   5   2   4      697.23      676.07     17.65 o 
   6   2   4     1207.32     1188.00     14.73 o 
   7   2   4      518.11      519.39     11.18 o 
   8   2   4     1577.96     1666.62     20.37 o 
   9   2   4        3.83        5.15      3.16 o 
  10   2   4       20.76       31.10      4.18 o 
  11   2   4     1420.27     1419.57     18.27 o 
  12   2   4      181.19      189.93     10.01 o 
  13   2   4        0.04        2.98      4.36 o 
  14   2   4       16.24       20.97      5.38 o 
  15   2   4       99.88      113.87     10.47 o 
  16   2   4     2498.28     2441.18     34.28 o 
  17   2   4       54.02       40.92      8.98 o 
  18   2   4       30.57       20.59      8.16 o 
  19   2   4       52.38       60.41      9.86 o 
  20   2   4      196.35      202.42     14.52 o 
  21   2   4        5.59       14.88     10.72 o 
  22   2   4       94.98       80.82     14.06 o 
  23   2   4      564.09      582.07     30.74 o 
  24   2   4      672.13      613.17     36.10 o 
  25   2   4       25.75       46.22     19.12 o 
  26   2   4       73.99      105.19     21.15 o 
  27   2   4      154.95      169.82     22.55 o 
  28   2   4       11.97       30.15     17.29 o 
  29   2   4      218.19      280.77     31.14 o 
 -32   3   4      504.34      607.43     34.48 o 
 -31   3   4       15.45       22.68     14.04 o 
 -30   3   4      402.81      359.32     24.74 o 
 -29   3   4       12.75       18.15     12.08 o 
 -28   3   4      443.36      470.70     24.32 o 
 -27   3   4      207.23      165.76     16.48 o 
 -26   3   4        7.81       17.00      8.41 o 
 -25   3   4        7.88       -0.72      9.22 o 
 -24   3   4      375.92      383.27     27.88 o 
 -23   3   4       10.64       14.01      9.25 o 
 -22   3   4      146.99      123.60     13.32 o 
 -21   3   4      601.45      605.22     21.33 o 
 -20   3   4      111.10      113.49     12.09 o 
 -19   3   4      676.88      703.12     21.24 o 
 -18   3   4      339.89      330.94     16.12 o 
 -17   3   4      558.22      576.89     18.27 o 
 -16   3   4     1251.80     1216.99     24.09 o 
 -15   3   4      655.97      605.24     17.23 o 
 -14   3   4      609.03      586.43     16.01 o 
 -13   3   4      202.68      221.81     10.77 o 
 -12   3   4     3052.29     3239.36     33.30 o 
 -11   3   4      573.45      651.62     12.96 o 
 -10   3   4      532.50      541.62     12.22 o 
  -9   3   4      494.15      532.17     19.43 o 
  -8   3   4       10.92       29.28      9.37 o 
  -7   3   4     3772.34     3921.69     60.89 o 
  -6   3   4      112.70      206.32     21.09 o 
  -5   3   4       94.50      109.26     18.02 o 
  -4   3   4      240.69      254.20     13.02 o 
  -3   3   4     2604.09     2782.50     39.45 o 
  -2   3   4      646.07      708.01     18.11 o 
  -1   3   4     1115.89     1171.51     32.00 o 
   0   3   4     1650.29     1746.45     52.65 o 
   1   3   4     1538.12     1587.30     35.31 o 
   2   3   4     3623.12     3397.47     49.81 o 
   3   3   4      838.59      997.34     37.34 o 
   4   3   4      610.54      609.50     11.13 o 
   5   3   4        4.73       21.57      4.35 o 
   6   3   4      822.70      880.64     19.29 o 
   7   3   4      660.02      657.17     13.52 o 
   8   3   4     1581.99     1648.65     24.49 o 
   9   3   4       49.18       32.36      5.70 o 
  10   3   4      395.86      379.97     15.61 o 
  11   3   4     1676.31     1655.03     25.88 o 
  12   3   4     2869.24     2853.68     32.82 o 
  13   3   4     1392.75     1401.59     23.79 o 
  14   3   4     2168.72     2131.51     41.93 o 
  15   3   4      215.70      224.82     15.01 o 
  16   3   4      698.92      754.17     22.89 o 
  17   3   4       86.63      103.85     13.85 o 
  18   3   4      470.29      446.09     19.79 o 
  19   3   4     1008.66      989.45     27.39 o 
  20   3   4      164.18      223.78     16.78 o 
  21   3   4        0.00       32.55     11.12 o 
  22   3   4       51.99       60.33     16.14 o 
  23   3   4       35.35       12.32     13.28 o 
  24   3   4        1.49      -12.06     12.45 o 
  25   3   4       87.97      117.13     19.12 o 
  26   3   4       24.18        6.03     28.21 o 
  27   3   4      166.30      135.29     21.20 o 
  28   3   4      133.15      141.74     22.20 o 
 -31   4   4        8.96       12.48     34.81 o 
 -30   4   4        3.39        0.74     11.52 o 
 -29   4   4       46.34       23.97     14.39 o 
 -28   4   4       26.11       11.91     13.15 o 
 -27   4   4      418.39      403.87     31.56 o 
 -26   4   4      530.56      523.82     23.26 o 
 -25   4   4      435.51      459.21     20.86 o 
 -24   4   4        6.65       14.25      9.68 o 
 -23   4   4       25.08       25.75     10.30 o 
 -22   4   4      307.42      325.31     22.74 o 
 -21   4   4      804.35      769.32     23.88 o 
 -20   4   4     1884.49     1830.52     33.60 o 
 -19   4   4        5.58       14.64      8.12 o 
 -18   4   4        5.14        9.31      7.22 o 
 -17   4   4     1489.30     1396.29     26.87 o 
 -16   4   4       72.49       54.13      8.78 o 
 -15   4   4       28.39       25.83      6.84 o 
 -14   4   4      264.99      287.43     12.19 o 
 -13   4   4      109.82      105.15      9.60 o 
 -12   4   4      307.50      346.42     18.28 o 
 -11   4   4      239.57      214.12     16.25 o 
 -10   4   4      199.60      176.20     15.52 o 
  -9   4   4       30.73       22.74     12.89 o 
  -8   4   4     1400.27     1453.86     39.67 o 
  -7   4   4     4168.20     4093.52     68.31 o 
  -6   4   4     3245.56     3299.68     52.75 o 
  -5   4   4     6688.94     6920.04     81.21 o 
  -4   4   4        8.96        6.18      5.90 o 
  -3   4   4      574.58      584.04     48.42 o 
  -2   4   4      287.68      382.19     18.91 o 
  -1   4   4      944.86     1016.08     29.09 o 
   0   4   4     3030.25     3304.14     63.56 o 
   1   4   4     7750.87     7833.23     84.33 o 
   2   4   4      113.81      140.51     12.88 o 
   3   4   4     1335.45     1323.53     30.37 o 
   4   4   4     1541.91     1556.82     26.00 o 
   5   4   4     2913.14     3051.31     37.93 o 
   6   4   4      131.42      199.01      7.98 o 
   7   4   4     1456.97     1401.99     20.65 o 
   8   4   4      446.18      535.08     14.50 o 
   9   4   4       12.77        6.27      7.15 o 
  10   4   4       83.80       96.63     10.61 o 
  11   4   4      723.70      710.56     22.19 o 
  12   4   4       91.75      109.52     10.77 o 
  13   4   4       24.26       10.09      7.97 o 
  14   4   4      754.39      789.81     24.58 o 
  15   4   4     1065.69     1046.79     28.69 o 
  16   4   4        7.93       17.08      9.68 o 
  17   4   4      200.67      212.12     15.90 o 
  18   4   4      740.41      784.29     25.37 o 
  19   4   4       24.85       34.63      9.87 o 
  20   4   4      790.59      863.30     27.31 o 
  21   4   4       48.92       51.61     12.87 o 
  22   4   4       15.80       30.33     14.27 o 
  23   4   4      226.24      271.59     24.15 o 
  24   4   4      571.32      549.45     30.65 o 
  25   4   4      129.97      115.06     19.54 o 
  26   4   4       73.16       83.30     19.24 o 
  27   4   4      328.86      385.79     29.93 o 
 -29   5   4       13.93        6.94     14.72 o 
 -28   5   4       24.12       21.52     15.38 o 
 -27   5   4       74.27       89.04     25.22 o 
 -26   5   4       91.13       94.22     19.38 o 
 -25   5   4       63.53       75.52     14.92 o 
 -24   5   4      213.13      178.66     18.50 o 
 -23   5   4      215.28      223.57     19.63 o 
 -22   5   4       58.44       46.78     12.34 o 
 -21   5   4       21.22       24.82      8.61 o 
 -20   5   4      376.91      379.66     17.65 o 
 -19   5   4      193.34      212.42     13.89 o 
 -18   5   4        9.04       15.33      7.15 o 
 -17   5   4        2.45        4.66      7.41 o 
 -16   5   4      168.68      187.06     13.55 o 
 -15   5   4       12.25       18.31      6.50 o 
 -14   5   4      260.61      284.74     23.78 o 
 -13   5   4        3.76       20.96      9.08 o 
 -12   5   4      690.40      735.46     33.37 o 
 -11   5   4     2313.63     2359.76     44.32 o 
 -10   5   4     2610.65     2480.15     53.56 o 
  -9   5   4       17.07       17.09      9.37 o 
  -8   5   4      267.71      355.72     20.41 o 
  -7   5   4      235.19      236.35     17.83 o 
  -6   5   4        2.42       21.85      9.19 o 
  -5   5   4        2.84        2.29      7.90 o 
  -4   5   4     1519.90     1560.04     41.81 o 
  -3   5   4        0.01        5.62      8.15 o 
  -2   5   4       13.78       13.73      8.85 o 
  -1   5   4     3339.85     3341.73     60.94 o 
   0   5   4      389.70      351.32     19.24 o 
   1   5   4      249.88      223.66     19.69 o 
   2   5   4        7.01       13.07      8.39 o 
   3   5   4       46.34       60.78     11.13 o 
   4   5   4       36.11       38.08     10.38 o 
   5   5   4      398.98      478.17     21.75 o 
   6   5   4      227.69      217.33     21.14 o 
   7   5   4        0.00       10.82      9.19 o 
   8   5   4      417.39      511.88     28.78 o 
   9   5   4       13.99       19.73      7.06 o 
  10   5   4        7.34        9.61     12.84 o 
  11   5   4      484.09      467.38     21.51 o 
  12   5   4     1223.43     1141.50     32.79 o 
  13   5   4       25.45       10.19      9.89 o 
  14   5   4      418.67      402.24     24.16 o 
  15   5   4       18.55       29.58     12.15 o 
  16   5   4       26.25       32.74     10.84 o 
  17   5   4       97.32       89.28     12.63 o 
  18   5   4        7.56       13.39     16.14 o 
  19   5   4       44.94       30.08     10.42 o 
  20   5   4      199.74      191.55     23.22 o 
  21   5   4      361.03      318.49     39.13 o 
  22   5   4        3.18      -16.43     11.99 o 
  23   5   4       84.95       47.25     15.87 o 
  24   5   4        2.74       23.91     25.93 o 
  25   5   4      155.71      156.22     21.96 o 
 -27   6   4       21.11       17.70     14.43 o 
 -26   6   4      291.89      276.01     25.26 o 
 -25   6   4     1193.84     1219.71     38.29 o 
 -24   6   4      474.90      512.66     50.23 o 
 -23   6   4       43.30       23.17     12.83 o 
 -22   6   4      267.33      310.94     30.43 o 
 -21   6   4      224.30      224.13     27.83 o 
 -20   6   4       18.77       36.06     14.64 o 
 -19   6   4      184.60      191.48     20.49 o 
 -18   6   4       45.19       46.74     20.14 o 
 -17   6   4      113.70      107.94     23.74 o 
 -16   6   4       52.04       68.53     12.29 o 
 -15   6   4      206.99      190.04     18.67 o 
 -14   6   4      504.64      454.11     24.00 o 
 -13   6   4      151.29      151.61     16.49 o 
 -12   6   4      557.79      542.57     24.02 o 
 -11   6   4       87.97      109.46     14.66 o 
 -10   6   4     2699.55     2504.04     56.33 o 
  -9   6   4     3391.84     3254.77    101.64 o 
  -8   6   4        0.04       14.62     13.49 o 
  -7   6   4     1951.94     1907.27     62.15 o 
  -6   6   4      976.11      946.99     37.21 o 
  -5   6   4        3.27       -1.51      9.64 o 
  -4   6   4      687.45      697.92     32.09 o 
  -3   6   4      367.33      362.88     25.22 o 
  -2   6   4      650.90      666.27     30.77 o 
  -1   6   4       45.35       37.47     11.19 o 
   0   6   4     2312.11     2182.78     59.24 o 
   1   6   4     1905.64     1826.82     44.36 o 
   2   6   4      314.13      382.90     26.32 o 
   3   6   4     1899.95     1796.81     44.61 o 
   4   6   4     1431.27     1361.59     39.08 o 
   5   6   4       96.05      145.31     21.18 o 
   6   6   4     1954.91     1970.39     56.75 o 
   7   6   4      312.36      337.85     28.52 o 
   8   6   4      289.86      288.42     27.91 o 
   9   6   4        3.21       -6.99     10.03 o 
  10   6   4      739.76      733.51     42.45 o 
  11   6   4       11.43       11.99     14.88 o 
  12   6   4      752.60      708.97     42.58 o 
  13   6   4      238.24      232.32     24.67 o 
  14   6   4      288.56      265.44     22.92 o 
  15   6   4      148.55      155.13     22.85 o 
  16   6   4      147.08      179.08     25.51 o 
  17   6   4       99.04       83.45     24.45 o 
  18   6   4      252.18      303.97     54.48 o 
  19   6   4       98.51      113.71     26.65 o 
  20   6   4       74.44       88.92     48.25 o 
  21   6   4       69.94       46.37     29.25 o 
  22   6   4      361.07      331.24     33.13 o 
  23   6   4      336.27      309.82     30.87 o 
 -23   7   4       59.77       50.15     25.81 o 
 -22   7   4       11.86       42.04     16.18 o 
 -21   7   4        0.05        1.59     18.50 o 
 -20   7   4        0.86       -5.96     31.44 o 
 -19   7   4       39.61       38.66     21.47 o 
 -18   7   4      279.06      242.93     36.12 o 
 -17   7   4      109.63       70.99     27.08 o 
 -16   7   4      177.04      211.79     32.96 o 
 -15   7   4      102.05      111.89     58.34 o 
 -14   7   4        2.89        2.79     25.47 o 
 -13   7   4       32.72       23.28     25.34 o 
 -12   7   4        0.25      -17.51     21.13 o 
 -11   7   4        0.00       13.77     11.16 o 
 -10   7   4      518.00      480.18     36.24 o 
  -9   7   4       68.04       40.20     18.22 o 
  -8   7   4      130.70      155.57     25.30 o 
  -7   7   4      227.16      231.35     29.38 o 
  -6   7   4      362.29      382.11     30.92 o 
  -5   7   4     1035.78      983.60     41.44 o 
  -4   7   4       95.52       83.70     16.77 o 
  -3   7   4        9.63       16.61     12.50 o 
  -2   7   4     1728.98     1759.58     48.16 o 
  -1   7   4     1009.16      949.52     36.21 o 
   0   7   4      695.62      697.94     31.41 o 
   1   7   4       36.28       29.41     12.45 o 
   2   7   4      546.60      540.49     27.99 o 
   3   7   4       14.18       17.41     16.22 o 
   4   7   4        0.33        9.96     15.62 o 
   5   7   4      824.35      750.52     46.41 o 
   6   7   4     1902.52     1717.39     57.57 o 
   7   7   4      150.41      143.97     23.50 o 
   8   7   4      294.91      248.03     35.20 o 
   9   7   4      579.85      505.15     70.59 o 
  10   7   4       28.27       46.79     42.73 o 
  11   7   4     1692.25     1631.82    120.73 o 
  12   7   4       21.01       36.10     42.99 o 
  13   7   4      686.33      595.95     84.41 o 
  14   7   4       53.23       30.66     43.17 o 
  15   7   4      109.79       91.77     49.05 o 
  16   7   4      500.69      526.15     60.83 o 
  17   7   4       36.77       12.24     41.56 o 
  18   7   4       12.69       38.80     20.73 o 
  19   7   4       91.81       73.16     29.81 o 
  20   7   4        2.56       -0.48     24.98 o 
 -18   8   4        1.40       70.40     76.11 o 
 -17   8   4      408.19      489.12    101.08 o 
 -16   8   4        9.93        3.01     31.05 o 
 -15   8   4        5.73       -3.82     32.75 o 
 -14   8   4       15.43       24.24     29.53 o 
 -13   8   4      558.56      545.66    109.59 o 
 -12   8   4     1474.61     1304.59     80.02 o 
 -11   8   4     2114.37     1963.33     95.38 o 
 -10   8   4     1403.32     1336.50    120.88 o 
  -9   8   4      510.24      470.96     62.38 o 
  -8   8   4       74.40       81.85     31.58 o 
  -7   8   4      117.59      115.42     33.46 o 
  -6   8   4      205.61      231.07     27.72 o 
  -5   8   4        5.21        9.43     13.97 o 
  -4   8   4       53.32       52.90     15.21 o 
  -3   8   4      246.53      235.66     24.83 o 
  -2   8   4      233.95      234.55     24.67 o 
  -1   8   4       15.97       21.75     13.45 o 
   0   8   4      601.52      581.59     32.65 o 
   1   8   4      116.70       78.22     19.22 o 
   2   8   4      218.33      167.36     29.51 o 
   3   8   4      302.65      310.36     49.94 o 
   4   8   4       72.51       58.16     28.59 o 
   5   8   4      185.62      157.33     40.64 o 
   6   8   4      337.19      285.63     49.18 o 
   7   8   4      394.56      346.62     59.72 o 
   8   8   4      677.10      649.91     85.89 o 
   9   8   4      743.83      636.88     85.54 o 
  10   8   4      206.34      164.63     59.28 o 
  11   8   4       71.71       29.77     43.22 o 
  12   8   4       95.19       44.51     45.36 o 
  13   8   4      120.35      171.41     61.36 o 
  14   8   4       16.00      -19.15     43.04 o 
  15   8   4       15.48      -67.58     37.57 o 
  16   8   4       27.99       10.62     51.86 o 
  17   8   4        9.82      -42.72     42.86 o 
 -15   9   4      368.28      315.75     77.65 o 
 -13   9   4      118.60      449.80     61.36 o 
 -12   9   4        1.14      -34.93     39.67 o 
 -11   9   4       64.18       67.56     67.94 o 
 -10   9   4        7.80       31.32     42.76 o 
  -9   9   4      149.62      200.91     75.86 o 
  -8   9   4       48.59       84.53     40.26 o 
  -7   9   4        0.37        6.73     17.87 o 
  -6   9   4      256.66      237.99     37.28 o 
  -5   9   4      200.15      214.98     35.65 o 
  -4   9   4       73.70       54.49     22.04 o 
  -3   9   4        7.46       -1.88     22.67 o 
  -2   9   4        4.29       53.08     35.88 o 
  -1   9   4      126.32      127.78     38.79 o 
   0   9   4       10.52      -15.12     20.47 o 
   1   9   4      637.78      622.50     66.87 o 
   2   9   4      517.19      547.52     70.48 o 
   3   9   4      160.60      189.55     55.55 o 
   4   9   4       53.30       46.92     32.00 o 
   5   9   4      219.87      251.79     53.46 o 
   6   9   4       16.31       24.16     28.83 o 
   7   9   4       10.13       14.27     28.28 o 
   8   9   4      248.03      239.06     68.67 o 
   9   9   4       10.00       -0.62     40.57 o 
  10   9   4      121.40      142.84     58.72 o 
  11   9   4      103.41       82.59     53.84 o 
 -34   1   5       35.19        5.49     13.66 o 
 -33   1   5       21.49      115.20     22.46 o 
 -32   1   5        2.50       22.29     17.72 o 
 -31   1   5      170.49      222.50     21.43 o 
 -30   1   5      198.00      191.34     17.84 o 
 -29   1   5       61.35       62.08     12.57 o 
 -28   1   5       26.65       33.66     10.66 o 
 -27   1   5      220.47      188.81     17.45 o 
 -26   1   5       57.20       66.19     12.13 o 
 -25   1   5        1.65        4.15      6.82 o 
 -24   1   5        0.12        2.03      6.71 o 
 -23   1   5       12.82       14.33      6.88 o 
 -22   1   5       43.29       41.66      8.00 o 
 -21   1   5        6.31        7.59      6.54 o 
 -20   1   5      743.24      714.87     16.91 o 
 -19   1   5      116.61      107.80      8.69 o 
 -18   1   5      164.64      166.16      9.46 o 
 -17   1   5       53.78       39.25      5.43 o 
 -16   1   5      721.32      662.91     14.91 o 
 -15   1   5     1525.16     1528.75     24.83 o 
 -14   1   5      968.98      931.82     15.01 o 
 -13   1   5      539.49      534.06     11.36 o 
 -12   1   5     2063.59     2121.94     20.96 o 
 -11   1   5        4.03       10.07      3.22 o 
 -10   1   5      463.04      495.64      9.66 o 
  -9   1   5     2303.82     2305.87     19.45 o 
  -8   1   5     9290.86     9253.50     54.86 o 
  -7   1   5     4535.62     4521.79     66.50 o 
  -6   1   5     2915.45     2865.83     27.01 o 
  -5   1   5     8069.06     7626.05    154.88 o 
  -4   1   5     7152.57     7198.78     53.80 o 
  -3   1   5       10.79       21.44      3.09 o 
  -2   1   5     9732.63    10041.01     69.87 o 
  -1   1   5     3861.14     3676.59     37.24 o 
   0   1   5      585.70      554.46     16.07 o 
   1   1   5       76.80       93.06      4.57 o 
   2   1   5      828.61      821.52     11.80 o 
   3   1   5     8651.50     8244.39     74.03 o 
   4   1   5     1484.82     1378.06     15.43 o 
   5   1   5      110.16      159.82      5.74 o 
   6   1   5      173.98      178.05      6.53 o 
   7   1   5      650.06      689.24     13.87 o 
   8   1   5     1466.03     1510.91     38.37 o 
   9   1   5     3714.58     3671.80     32.01 o 
  10   1   5        2.85        6.67      3.96 o 
  11   1   5       12.62       14.59      4.42 o 
  12   1   5        6.19       13.34      4.86 o 
  13   1   5     1671.01     1570.07     19.95 o 
  14   1   5       94.99      109.75      8.63 o 
  15   1   5      310.66      321.49     12.61 o 
  16   1   5     1844.74     1791.69     26.24 o 
  17   1   5       19.15       28.34      7.30 o 
  18   1   5        2.15       -1.41      6.54 o 
  19   1   5       65.03       50.41      8.84 o 
  20   1   5      131.78      132.83     11.72 o 
  21   1   5       28.60       41.37      8.85 o 
  22   1   5       14.46       10.26      7.63 o 
  23   1   5      289.25      310.00     19.40 o 
  24   1   5        1.82        8.28     14.33 o 
  25   1   5       38.24       39.64     14.84 o 
  26   1   5        3.41       30.29     19.96 o 
  27   1   5       10.49       18.59     13.48 o 
  28   1   5       66.88       75.70     30.84 o 
  29   1   5        3.27       32.50     16.23 o 
 -33   2   5       38.41       53.23     15.73 o 
 -32   2   5      361.34      352.50     23.79 o 
 -31   2   5      208.66      201.30     19.02 o 
 -30   2   5       29.25       12.72     13.24 o 
 -29   2   5        0.00        5.31     10.79 o 
 -28   2   5       14.35       22.62     10.77 o 
 -27   2   5       31.40       31.71     10.08 o 
 -26   2   5       18.72       18.67      9.67 o 
 -25   2   5       63.17       86.91     12.82 o 
 -24   2   5      848.32      811.23     25.70 o 
 -23   2   5     1681.19     1665.71     37.11 o 
 -22   2   5     3064.13     2998.65     48.27 o 
 -21   2   5      665.79      599.11     21.72 o 
 -20   2   5      389.35      436.09     17.99 o 
 -19   2   5       96.85       78.03     10.52 o 
 -18   2   5       67.53       45.92      8.41 o 
 -17   2   5      422.30      380.33     17.95 o 
 -16   2   5      266.59      260.07     12.75 o 
 -15   2   5       23.07       23.92      6.28 o 
 -14   2   5     2004.49     2096.79     28.55 o 
 -13   2   5      247.72      260.19     11.23 o 
 -12   2   5      361.08      349.91     11.86 o 
 -11   2   5      460.36      487.14     12.79 o 
 -10   2   5      101.37       76.53      6.18 o 
  -9   2   5     1244.03     1264.28     21.17 o 
  -8   2   5     1001.21     1054.43     14.04 o 
  -7   2   5      117.09      163.48      8.29 o 
  -6   2   5     2286.03     2398.36     29.06 o 
  -5   2   5     1453.92     1404.48     37.82 o 
  -4   2   5      461.15      506.20     16.12 o 
  -3   2   5      697.91      795.84     18.37 o 
  -2   2   5        4.55        4.72      5.04 o 
  -1   2   5      183.21      177.19      9.57 o 
   0   2   5      971.51     1063.53     17.06 o 
   1   2   5      364.79      412.71     10.76 o 
   2   2   5      987.41     1064.83     18.15 o 
   3   2   5     1534.26     1505.96     24.86 o 
   4   2   5     1387.68     1303.28     18.60 o 
   5   2   5     1478.17     1486.63     19.97 o 
   6   2   5      239.35      262.90      8.36 o 
   7   2   5      407.69      467.61     20.13 o 
   8   2   5     2500.54     2521.28     26.40 o 
   9   2   5      344.69      297.55      8.66 o 
  10   2   5      201.78      214.95      8.96 o 
  11   2   5      629.99      602.42     12.82 o 
  12   2   5       55.69       78.04      6.58 o 
  13   2   5     1021.40      916.52     16.79 o 
  14   2   5       34.03       32.28      5.94 o 
  15   2   5        8.11       14.29      9.96 o 
  16   2   5     2238.67     2223.05     32.91 o 
  17   2   5     2118.75     2159.47     33.12 o 
  18   2   5      138.04      113.28     11.64 o 
  19   2   5       11.28       18.42      9.50 o 
  20   2   5     1349.14     1348.76     35.33 o 
  21   2   5      767.85      798.43     44.59 o 
  22   2   5      149.96      138.09     16.83 o 
  23   2   5        1.40       35.16     16.81 o 
  24   2   5       73.86       72.30     16.94 o 
  25   2   5      217.75      301.26     35.19 o 
  26   2   5      110.13       72.00     16.83 o 
  27   2   5       16.08       26.83     14.98 o 
  28   2   5      597.82      581.39     40.14 o 
 -32   3   5        1.92        0.52     13.08 o 
 -31   3   5       21.37       25.52     12.36 o 
 -30   3   5      196.02      201.59     18.85 o 
 -29   3   5      227.14      219.15     20.01 o 
 -28   3   5      112.77      137.90     17.44 o 
 -27   3   5      178.34      181.31     16.15 o 
 -26   3   5       12.11        4.23      9.66 o 
 -25   3   5      141.63      141.51     14.82 o 
 -24   3   5      550.21      567.58     22.59 o 
 -23   3   5      100.29      118.51     13.34 o 
 -22   3   5       99.92      106.30     13.33 o 
 -21   3   5      626.32      555.83     20.60 o 
 -20   3   5      426.96      392.05     17.94 o 
 -19   3   5      223.42      208.32     14.51 o 
 -18   3   5     2389.52     2277.29     34.98 o 
 -17   3   5      888.58      887.39     21.65 o 
 -16   3   5       63.87       85.87      9.19 o 
 -15   3   5       99.39       55.07      7.36 o 
 -14   3   5        6.31        0.54      5.01 o 
 -13   3   5       28.56       30.47      6.00 o 
 -12   3   5       35.68       38.61      6.48 o 
 -11   3   5      278.42      281.18      9.52 o 
 -10   3   5      457.01      484.63     12.73 o 
  -9   3   5     4119.09     4249.35     66.86 o 
  -8   3   5     1805.42     1897.80     41.96 o 
  -7   3   5     1722.94     1962.43     40.33 o 
  -6   3   5     1327.36     1357.80     32.30 o 
  -5   3   5     3067.15     2894.00     46.75 o 
  -4   3   5     1729.13     1880.76     31.45 o 
  -3   3   5     6053.69     6170.84     67.49 o 
  -2   3   5       24.61       18.41      5.73 o 
  -1   3   5     7022.31     7448.94    125.04 o 
   0   3   5      612.57      554.45     29.61 o 
   1   3   5       61.07       95.36     13.32 o 
   2   3   5     3123.91     3429.78     70.73 o 
   3   3   5     2302.19     2233.24     38.61 o 
   4   3   5      732.35      650.57     13.76 o 
   5   3   5        9.67        0.51      4.39 o 
   6   3   5      355.94      338.31     10.81 o 
   7   3   5        8.69        5.01      6.17 o 
   8   3   5     1709.10     1770.30     21.90 o 
   9   3   5       14.33       20.97      5.17 o 
  10   3   5       30.89       39.35      6.39 o 
  11   3   5       67.12       66.24      7.68 o 
  12   3   5     1474.24     1471.37     27.65 o 
  13   3   5      333.09      357.79     17.02 o 
  14   3   5     1030.96      985.32     24.66 o 
  15   3   5     1494.07     1488.95     30.54 o 
  16   3   5      177.13      222.63     15.56 o 
  17   3   5        1.45       -0.74     10.74 o 
  18   3   5      265.56      290.16     17.65 o 
  19   3   5      313.12      266.60     18.70 o 
  20   3   5       32.01       29.86     15.86 o 
  21   3   5       35.44       22.72     13.35 o 
  22   3   5       14.57       -3.43     16.92 o 
  23   3   5      189.22      182.83     21.35 o 
  24   3   5       30.43       24.75     14.57 o 
  25   3   5      310.28      323.70     26.53 o 
  26   3   5       47.96       63.44     17.98 o 
  27   3   5       61.53       47.20     17.27 o 
 -31   4   5        2.23       23.35     19.34 o 
 -30   4   5      118.55      110.80     20.00 o 
 -29   4   5      150.49      169.20     26.94 o 
 -28   4   5       81.60       97.66     16.09 o 
 -27   4   5       10.08       27.57     11.31 o 
 -26   4   5       32.78       34.84     11.49 o 
 -25   4   5      415.65      422.64     22.63 o 
 -24   4   5      196.45      187.82     16.45 o 
 -23   4   5     1570.42     1464.43     32.99 o 
 -22   4   5      725.19      668.55     23.43 o 
 -21   4   5        8.99        4.38      8.46 o 
 -20   4   5        8.52        7.35      7.61 o 
 -19   4   5      355.32      351.54     16.80 o 
 -18   4   5     2320.49     2282.51     35.56 o 
 -17   4   5      612.68      543.15     18.15 o 
 -16   4   5      128.09      117.43     10.56 o 
 -15   4   5       52.86       67.70      8.13 o 
 -14   4   5       29.60       16.82      6.07 o 
 -13   4   5      582.03      573.70     20.78 o 
 -12   4   5      153.17      205.54     18.90 o 
 -11   4   5     2025.44     2018.20     41.86 o 
 -10   4   5      302.03      337.51     22.83 o 
  -9   4   5     3512.04     3498.48     64.42 o 
  -8   4   5      806.03      734.08     28.72 o 
  -7   4   5      292.67      435.08     22.62 o 
  -6   4   5     5976.32     6226.54     85.52 o 
  -5   4   5      805.40      890.90     25.27 o 
  -4   4   5       12.31       24.30      6.89 o 
  -3   4   5     2240.22     2326.76     53.70 o 
  -2   4   5     2043.14     2341.06     53.25 o 
  -1   4   5     5069.23     4814.87     80.74 o 
   0   4   5     6464.67     6762.23     98.19 o 
   1   4   5    12889.00    13591.81    138.63 o 
   2   4   5     1909.06     2012.51     42.03 o 
   3   4   5       83.00       67.74     11.67 o 
   4   4   5       83.54      101.82     11.09 o 
   5   4   5      446.52      441.43     13.99 o 
   6   4   5       59.48       65.10      7.45 o 
   7   4   5       90.44      116.31     15.66 o 
   8   4   5       16.61       13.65      6.83 o 
   9   4   5      591.54      606.91     22.11 o 
  10   4   5      935.66      863.74     27.17 o 
  11   4   5      170.89      166.68     15.63 o 
  12   4   5      404.35      449.97     19.56 o 
  13   4   5      874.98      881.19     25.66 o 
  14   4   5      159.23      130.37     12.60 o 
  15   4   5       51.84       38.50      9.86 o 
  16   4   5      115.70       87.97     12.01 o 
  17   4   5       46.50       41.79     10.40 o 
  18   4   5       22.08       34.03     10.72 o 
  19   4   5      253.55      273.37     19.16 o 
  20   4   5      408.91      390.95     23.34 o 
  21   4   5       46.86       33.92     14.35 o 
  22   4   5      172.19      156.20     20.03 o 
  23   4   5       52.92       67.34     16.58 o 
  24   4   5      420.44      439.46     44.82 o 
  25   4   5        0.16        0.16     14.13 o 
  26   4   5      214.49      289.31     27.44 o 
 -30   5   5      675.92      617.25     35.07 o 
 -29   5   5      124.31       87.20     18.78 o 
 -28   5   5      104.62       86.32     16.77 o 
 -27   5   5      454.59      445.24     27.82 o 
 -26   5   5        7.95       13.85     12.22 o 
 -25   5   5       16.99        9.01     11.35 o 
 -24   5   5        0.20        0.42     11.11 o 
 -23   5   5      212.48      202.60     17.85 o 
 -22   5   5        9.88        4.59      8.31 o 
 -21   5   5      115.19      104.59     12.69 o 
 -20   5   5       70.85       75.16     10.71 o 
 -19   5   5       20.09       13.49      9.23 o 
 -18   5   5      195.94      177.40     14.83 o 
 -17   5   5       98.68       73.32     11.44 o 
 -16   5   5      334.09      323.67     17.26 o 
 -15   5   5       12.75       21.71     10.28 o 
 -14   5   5     1080.05     1052.89     34.78 o 
 -13   5   5      905.67      837.55     31.00 o 
 -12   5   5        6.80        1.37      9.74 o 
 -11   5   5      379.72      383.47     22.20 o 
 -10   5   5      429.58      473.71     38.19 o 
  -9   5   5      846.29      837.09     43.72 o 
  -8   5   5       59.35       55.83     12.72 o 
  -7   5   5       14.58        8.94      8.19 o 
  -6   5   5      506.91      502.32     20.46 o 
  -5   5   5     1580.40     1600.21     42.49 o 
  -4   5   5       44.24       55.20     11.81 o 
  -3   5   5      434.84      437.73     23.26 o 
  -2   5   5      441.73      444.07     22.82 o 
  -1   5   5       62.44       27.57      9.70 o 
   0   5   5       55.03       66.00     10.89 o 
   1   5   5      135.01      151.60     16.65 o 
   2   5   5      391.14      377.64     22.25 o 
   3   5   5       10.85       12.24      8.46 o 
   4   5   5      224.69      229.13     17.82 o 
   5   5   5      564.13      538.10     22.94 o 
   6   5   5      351.35      325.35     31.42 o 
   7   5   5        6.69        6.88     10.35 o 
   8   5   5       22.27       23.09      6.72 o 
   9   5   5        6.67       12.53      5.53 o 
  10   5   5      418.62      412.16     20.23 o 
  11   5   5      413.25      442.95     28.62 o 
  12   5   5     2912.63     2903.69     54.54 o 
  13   5   5     1080.93      998.73     33.18 o 
  14   5   5       72.67       57.25     14.12 o 
  15   5   5      128.68      129.14     17.86 o 
  16   5   5      204.84      204.65     19.24 o 
  17   5   5       30.37       25.46     13.21 o 
  18   5   5       82.83       60.62     15.87 o 
  19   5   5       11.30        3.07     19.66 o 
  20   5   5        9.81       21.89     16.71 o 
  21   5   5      125.26       96.58     21.46 o 
  22   5   5      197.93      219.40     26.59 o 
  23   5   5        0.06       25.04     19.43 o 
  24   5   5       99.55       94.08     23.54 o 
  25   5   5       10.34       -9.63     18.65 o 
 -27   6   5        1.65        2.43     13.86 o 
 -26   6   5       25.32       35.19     15.40 o 
 -25   6   5      756.44      769.94     37.46 o 
 -24   6   5       97.03       99.06     18.56 o 
 -23   6   5       26.82       64.93     14.04 o 
 -22   6   5      306.14      359.95     29.26 o 
 -21   6   5       64.35       79.72     19.16 o 
 -20   6   5      447.79      454.24     28.84 o 
 -19   6   5      171.45      134.29     17.56 o 
 -18   6   5       91.54       96.38     17.34 o 
 -17   6   5      140.02      136.22     16.25 o 
 -16   6   5      220.32      206.45     30.76 o 
 -15   6   5      713.25      653.25     27.65 o 
 -14   6   5        8.28       11.12      9.61 o 
 -13   6   5      886.83      812.13     30.19 o 
 -12   6   5      416.97      374.08     23.01 o 
 -11   6   5       74.21       98.89     16.68 o 
 -10   6   5     4289.49     4015.30     72.10 o 
  -9   6   5     2758.75     2722.71     74.24 o 
  -8   6   5      477.32      468.77     33.30 o 
  -7   6   5       27.34       32.97     14.87 o 
  -6   6   5     1124.45     1096.10     39.55 o 
  -5   6   5      258.95      285.21     24.03 o 
  -4   6   5       64.45       84.35     15.41 o 
  -3   6   5       58.26       71.00     14.76 o 
  -2   6   5     1070.90     1045.54     37.26 o 
  -1   6   5     2620.18     2501.58     52.02 o 
   0   6   5      394.46      423.11     23.52 o 
   1   6   5      535.90      457.42     24.06 o 
   2   6   5     3068.36     3047.29     64.94 o 
   3   6   5     1483.95     1473.38     44.95 o 
   4   6   5      400.39      406.30     26.39 o 
   5   6   5        5.83       14.00     13.19 o 
   6   6   5       26.88       44.45     15.43 o 
   7   6   5        4.69       -2.20     10.86 o 
   8   6   5      148.43      152.31     25.67 o 
   9   6   5     1104.27     1084.25     50.27 o 
  10   6   5     1397.03     1297.53     68.22 o 
  11   6   5     1775.38     1786.08     92.35 o 
  12   6   5        8.86        7.42     19.39 o 
  13   6   5       14.13       30.02     15.18 o 
  14   6   5      133.40      145.41     21.84 o 
  15   6   5        7.93       -1.68     15.57 o 
  16   6   5        0.19        8.06     22.79 o 
  17   6   5      169.49      112.53     24.53 o 
  18   6   5       37.31       35.58     22.10 o 
  19   6   5       37.24       28.79     22.56 o 
  20   6   5      108.77      122.98     22.14 o 
  21   6   5      346.41      327.02     29.96 o 
  22   6   5      289.30      321.79     31.67 o 
 -25   7   5       37.75       67.75     30.71 o 
 -24   7   5        0.00       14.71     25.83 o 
 -23   7   5      482.68      528.08     51.45 o 
 -22   7   5        4.75       23.14     20.16 o 
 -21   7   5      145.97      157.69     52.34 o 
 -20   7   5       21.79       32.58     22.26 o 
 -19   7   5      504.48      533.76     64.30 o 
 -18   7   5       40.86       16.03     18.50 o 
 -17   7   5       22.36      -12.16     14.26 o 
 -16   7   5       43.62       14.33     16.78 o 
 -15   7   5       71.60       85.32     25.36 o 
 -14   7   5        3.47        0.76     23.53 o 
 -13   7   5        0.01       12.37     12.08 o 
 -12   7   5       17.07       24.14     13.42 o 
 -11   7   5       10.00        5.18     16.62 o 
 -10   7   5      822.41      738.02     44.07 o 
  -9   7   5      201.25      218.72     29.75 o 
  -8   7   5        3.91        9.56     14.46 o 
  -7   7   5        0.31       12.98     14.18 o 
  -6   7   5       50.42       31.69     14.08 o 
  -5   7   5        0.97        0.82     10.87 o 
  -4   7   5     1027.42     1084.94     42.97 o 
  -3   7   5     2291.43     2194.46     53.70 o 
  -2   7   5      118.37      125.58     17.67 o 
  -1   7   5      334.17      336.53     24.30 o 
   0   7   5        2.63        5.81     10.50 o 
   1   7   5       70.34       60.71     13.62 o 
   2   7   5        0.04        9.21     11.90 o 
   3   7   5       17.14        5.74     11.73 o 
   4   7   5     1230.54     1104.48     71.30 o 
   5   7   5      141.11      156.41     38.16 o 
   6   7   5      202.84      156.39     55.46 o 
   7   7   5       85.19      104.17     35.04 o 
   8   7   5       34.69       30.73     26.13 o 
   9   7   5       45.67       38.20     36.93 o 
  10   7   5     1903.46     1676.99    124.47 o 
  11   7   5       12.21       26.25     37.01 o 
  12   7   5      197.47      253.32     65.54 o 
  13   7   5       10.50       17.17     41.05 o 
  14   7   5       58.16      -23.73     35.52 o 
  15   7   5        8.31        1.26     31.04 o 
  16   7   5        9.94       28.61     18.94 o 
  17   7   5       11.05       38.06     23.66 o 
  18   7   5       32.79       21.03     21.72 o 
  19   7   5      105.99       72.55     26.24 o 
  20   7   5      241.33      361.54     64.21 o 
 -20   8   5        0.81      -52.99     47.69 o 
 -19   8   5        1.28       59.24     78.84 o 
 -18   8   5      110.01      286.53     72.87 o 
 -17   8   5       11.55       12.32     27.20 o 
 -16   8   5      316.75      379.03    105.17 o 
 -15   8   5        1.10      -14.43     30.01 o 
 -14   8   5      182.52      200.06     46.13 o 
 -13   8   5        2.22       -2.19     33.80 o 
 -12   8   5        6.40       22.47     27.21 o 
 -11   8   5        8.51       -9.14     25.13 o 
 -10   8   5      171.59      169.98     43.15 o 
  -9   8   5      151.49      161.72     51.21 o 
  -8   8   5        9.95        4.14     23.39 o 
  -7   8   5       26.18        8.90     19.90 o 
  -6   8   5      208.78      211.09     30.48 o 
  -5   8   5        4.21        4.26     11.50 o 
  -4   8   5       43.78       50.02     14.66 o 
  -3   8   5      104.49      130.98     19.47 o 
  -2   8   5        4.37        7.48     13.92 o 
  -1   8   5       51.60       49.46     20.56 o 
   0   8   5       54.68       47.76     26.76 o 
   1   8   5        1.02      -23.48     19.44 o 
   2   8   5      285.80      257.59     46.68 o 
   3   8   5        1.82       10.84     23.58 o 
   4   8   5     1517.90     1313.86     83.16 o 
   5   8   5       27.60       56.47     29.61 o 
   6   8   5      185.98      170.09     40.57 o 
   7   8   5      274.16      321.06     54.97 o 
   8   8   5      231.92      185.52     60.42 o 
   9   8   5      853.90      819.95     95.64 o 
  10   8   5      163.27      145.41     55.86 o 
  11   8   5       89.78       48.05     45.43 o 
  12   8   5        2.50      -39.53     32.21 o 
  13   8   5        0.29       -2.49     39.19 o 
  14   8   5       33.30       47.31     49.05 o 
  15   8   5       31.13       -5.38     44.29 o 
  16   8   5       58.24       -4.83     48.27 o 
 -15   9   5       80.02      373.22    193.16 o 
 -14   9   5       31.13      106.80    103.40 o 
 -13   9   5      111.95      119.62     90.88 o 
 -12   9   5      229.35      232.87     48.43 o 
 -11   9   5       16.89       31.68     54.83 o 
 -10   9   5       10.09       -0.45     49.47 o 
  -9   9   5      354.91      300.06     52.44 o 
  -8   9   5      364.64      382.92     64.11 o 
  -7   9   5        2.90       29.89     25.26 o 
  -6   9   5       44.95       71.97     32.04 o 
  -5   9   5       19.82       18.28     26.00 o 
  -4   9   5      115.15      125.11     57.51 o 
  -3   9   5        5.22        3.67     28.20 o 
  -2   9   5        0.07        6.76     23.70 o 
  -1   9   5        0.07      -12.41     20.85 o 
   0   9   5        0.15      -16.35     22.55 o 
   1   9   5       14.92      -13.04     23.72 o 
   2   9   5       61.66       52.52     40.72 o 
   3   9   5       23.54       23.92     28.70 o 
   4   9   5        0.44       -2.45     24.98 o 
   5   9   5      528.85      550.90    111.74 o 
   6   9   5       11.35        8.48     26.93 o 
   7   9   5        2.10        5.28     29.79 o 
   8   9   5       11.90      -17.25     37.89 o 
   9   9   5       42.51       -6.82     40.95 o 
  10   9   5       37.75       -1.02     41.37 o 
  11   9   5       96.62       61.17     51.60 o 
 -34   0   6       64.02      147.68     43.85 o 
 -33   0   6      480.35      582.68     57.03 o 
 -32   0   6      430.74      430.29     52.02 o 
 -31   0   6        6.33       24.28     32.72 o 
 -30   0   6        4.79       18.60     12.35 o 
 -29   0   6        7.58       16.87     12.57 o 
 -28   0   6      193.45      220.89     36.70 o 
 -27   0   6      494.35      454.40     30.26 o 
 -26   0   6        4.85        7.46      9.19 o 
 -25   0   6       23.80        4.50      9.75 o 
 -24   0   6       15.63       16.05      9.77 o 
 -23   0   6     1578.53     1386.17     35.09 o 
 -22   0   6     3560.20     3231.47     51.59 o 
 -21   0   6     3997.95     4083.31     57.44 o 
 -20   0   6     9342.66     8710.27    123.08 o 
 -19   0   6     4455.38     4179.18     55.34 o 
 -18   0   6     2125.18     1994.19     36.13 o 
 -17   0   6       54.99       46.40      9.10 o 
 -16   0   6       54.95       67.87      9.06 o 
 -15   0   6      502.52      549.02     25.77 o 
 -14   0   6     1839.52     1778.70     34.39 o 
 -13   0   6     9961.40     9679.25    182.63 o 
 -12   0   6        7.81       34.46      6.54 o 
 -11   0   6     2199.96     2025.40     29.34 o 
 -10   0   6    41941.84    42582.66    285.97 o 
  -9   0   6     3183.70     3420.17     37.62 o 
  -8   0   6    17084.15    17282.55    145.15 o 
  -7   0   6    11601.74    11845.41    145.35 o 
  -6   0   6     1900.61     1788.22     23.53 o 
  -5   0   6     4025.12     4017.29     45.18 o 
  -4   0   6     6249.24     5547.08    113.38 o 
  -3   0   6       26.98       34.19      4.87 o 
  -2   0   6     4086.59     3717.66     40.09 o 
  -1   0   6     3360.30     3328.99     55.18 o 
   0   0   6     1837.34     1750.84     22.29 o 
   1   0   6    14631.78    14004.04    103.37 o 
   2   0   6    12449.33    12329.12    104.71 o 
   3   0   6     2193.66     2605.73     34.21 o 
   4   0   6    44691.76    46616.79    344.98 o 
   5   0   6     3691.86     3690.69     35.06 o 
   6   0   6        5.84       11.66      4.88 o 
   7   0   6     6001.84     5986.95     50.65 o 
   8   0   6      455.59      410.70     15.26 o 
   9   0   6      210.05      178.83     11.75 o 
  10   0   6      308.62      334.76     15.26 o 
  11   0   6        4.24        5.95      7.30 o 
  12   0   6      257.83      253.99     15.46 o 
  13   0   6     3884.69     3770.04     49.93 o 
  14   0   6     3542.41     3503.31     48.93 o 
  15   0   6     1056.95     1032.87     28.38 o 
  16   0   6     3419.08     3314.14     50.04 o 
  17   0   6     1644.48     1617.47     35.65 o 
  18   0   6       41.70       62.86     12.05 o 
  19   0   6        1.63        8.72     10.57 o 
  20   0   6      685.48      586.68     29.79 o 
  21   0   6      688.27      674.30     32.04 o 
  22   0   6       35.08        2.25     11.87 o 
  23   0   6       31.83       47.77     14.93 o 
  24   0   6       47.95       64.85     16.49 o 
  25   0   6      128.45      178.60     22.14 o 
  26   0   6      909.23     1120.44     44.31 o 
  27   0   6      213.37      374.89     78.31 o 
  28   0   6        1.26       65.27     45.61 o 
 -34   1   6       10.87        1.97     12.02 o 
 -33   1   6       49.94       67.27     17.47 o 
 -32   1   6      709.00      853.51     35.69 o 
 -31   1   6      115.07      155.78     18.79 o 
 -30   1   6        2.82       31.43     11.50 o 
 -29   1   6       24.28       28.58     11.69 o 
 -28   1   6      466.56      485.21     23.11 o 
 -27   1   6        8.97        2.66      9.02 o 
 -26   1   6       15.65       14.60      9.33 o 
 -25   1   6      207.17      186.99     15.73 o 
 -24   1   6       66.25       42.32      8.55 o 
 -23   1   6       27.66       12.23      6.94 o 
 -22   1   6      286.72      247.20     13.24 o 
 -21   1   6      271.58      248.96     11.97 o 
 -20   1   6        9.84        4.76      5.52 o 
 -19   1   6     2061.57     1974.93     27.11 o 
 -18   1   6        1.85       -5.56      5.02 o 
 -17   1   6      230.24      191.93      9.36 o 
 -16   1   6     1006.80      931.75     17.96 o 
 -15   1   6      334.67      372.30     10.88 o 
 -14   1   6     1136.13     1159.33     16.65 o 
 -13   1   6      261.01      274.71     12.72 o 
 -12   1   6     2791.79     3026.31     25.92 o 
 -11   1   6        2.32        9.43      3.14 o 
 -10   1   6     5278.40     5573.55     36.39 o 
  -9   1   6       43.72       33.58      3.61 o 
  -8   1   6      219.26      270.40     12.46 o 
  -7   1   6    22766.12    22751.62    153.22 o 
  -6   1   6      392.06      384.29      9.48 o 
  -5   1   6      527.08      514.40     10.01 o 
  -4   1   6     5067.08     4986.22     38.45 o 
  -3   1   6     1607.10     1462.29     20.76 o 
  -2   1   6     1395.33     1349.24     17.82 o 
  -1   1   6     3413.72     3657.60     55.73 o 
   0   1   6      121.46      138.90      7.43 o 
   1   1   6    22346.58    23011.17    133.36 o 
   2   1   6      340.54      357.07     12.73 o 
   3   1   6       22.26       37.60      4.67 o 
   4   1   6     8650.43     9186.20     89.82 o 
   5   1   6      748.31      729.87     11.11 o 
   6   1   6     7223.29     7452.30     46.42 o 
   7   1   6      140.51      148.10      6.63 o 
   8   1   6      795.53      878.23     13.40 o 
   9   1   6      825.79      891.06     14.16 o 
  10   1   6     1081.85      945.36     14.45 o 
  11   1   6      808.50      831.27     14.34 o 
  12   1   6      123.87      170.78      8.49 o 
  13   1   6     2024.04     1976.32     25.72 o 
  14   1   6     1521.15     1520.28     23.44 o 
  15   1   6     2232.27     2226.66     29.02 o 
  16   1   6     1602.78     1575.80     25.06 o 
  17   1   6      379.42      370.96     15.16 o 
  18   1   6      150.48      163.89     12.04 o 
  19   1   6      730.94      656.53     19.63 o 
  20   1   6        3.95        7.84      8.63 o 
  21   1   6      121.25      103.23     11.12 o 
  22   1   6      224.16      210.65     16.77 o 
  23   1   6        1.20       13.78     12.37 o 
  24   1   6       20.36       37.93     21.78 o 
  25   1   6        2.30       11.55     12.24 o 
  26   1   6        3.48       26.31     22.47 o 
  27   1   6       13.75       19.81     15.25 o 
  28   1   6      297.10      385.28     41.59 o 
 -33   2   6      200.18      170.95     19.95 o 
 -32   2   6       28.17       66.15     21.25 o 
 -31   2   6        6.32       23.77     12.82 o 
 -30   2   6        2.09       10.35     10.20 o 
 -29   2   6      140.53      151.75     16.41 o 
 -28   2   6        4.25       14.31      9.43 o 
 -27   2   6       97.02       98.11     13.29 o 
 -26   2   6      305.66      281.75     18.80 o 
 -25   2   6      370.58      382.38     21.96 o 
 -24   2   6     2948.67     2877.17     49.55 o 
 -23   2   6      699.88      686.34     23.46 o 
 -22   2   6      345.22      330.31     18.35 o 
 -21   2   6      622.13      602.58     21.09 o 
 -20   2   6       27.56       23.86      8.66 o 
 -19   2   6     2639.11     2443.45     36.62 o 
 -18   2   6      380.56      374.51     16.27 o 
 -17   2   6       15.68       15.17      6.67 o 
 -16   2   6      230.77      189.93     11.67 o 
 -15   2   6      615.10      621.89     17.05 o 
 -14   2   6        2.09       -1.93      4.48 o 
 -13   2   6        3.82       10.88      5.13 o 
 -12   2   6     1067.03     1041.08     18.67 o 
 -11   2   6       19.83       43.42      5.88 o 
 -10   2   6     1040.22      973.49     16.50 o 
  -9   2   6      476.78      518.68     11.75 o 
  -8   2   6      617.24      763.58     13.35 o 
  -7   2   6        0.28        1.27      3.86 o 
  -6   2   6        4.82        5.52      4.15 o 
  -5   2   6        0.80        3.22      5.10 o 
  -4   2   6       23.81       53.72      5.35 o 
  -3   2   6       13.59       26.83      3.92 o 
  -2   2   6      898.13      783.95     15.83 o 
  -1   2   6      455.01      500.21     11.28 o 
   0   2   6     2292.95     2132.12     30.36 o 
   1   2   6        7.45       13.54      4.26 o 
   2   2   6     3699.35     3978.06     60.52 o 
   3   2   6        6.10       15.24      3.84 o 
   4   2   6      175.07      180.39      9.16 o 
   5   2   6       85.77       61.88      6.88 o 
   6   2   6      362.59      347.70     10.48 o 
   7   2   6      127.88      105.54      6.93 o 
   8   2   6      200.16      224.31      7.83 o 
   9   2   6       71.97       71.06      5.61 o 
  10   2   6       58.07       46.71      5.49 o 
  11   2   6       36.53       40.92      5.52 o 
  12   2   6       12.85       23.56      5.42 o 
  13   2   6      374.89      356.17     12.01 o 
  14   2   6      591.87      554.66     17.11 o 
  15   2   6      106.50      129.19     11.25 o 
  16   2   6      869.57      849.83     21.69 o 
  17   2   6     1754.89     1808.93     34.59 o 
  18   2   6      876.40      896.96     26.19 o 
  19   2   6      988.16     1006.27     30.95 o 
  20   2   6       81.32       58.35     13.44 o 
  21   2   6       69.52       78.46     14.17 o 
  22   2   6      278.59      299.02     21.76 o 
  23   2   6      309.86      447.62     42.92 o 
  24   2   6      114.00      134.51     19.32 o 
  25   2   6      185.23      144.49     20.95 o 
  26   2   6       85.89       84.88     18.13 o 
  27   2   6      300.08      296.29     31.39 o 
 -33   3   6       13.05        8.51     12.32 o 
 -32   3   6      211.35      231.86     28.53 o 
 -31   3   6      179.62      158.33     18.88 o 
 -30   3   6        0.01       13.85      8.82 o 
 -29   3   6      221.22      193.63     29.98 o 
 -28   3   6        8.35       11.03     11.20 o 
 -27   3   6      248.14      265.19     19.48 o 
 -26   3   6        5.77        9.69      9.39 o 
 -25   3   6      281.58      249.73     18.30 o 
 -24   3   6      706.10      678.14     24.41 o 
 -23   3   6       46.44       45.38     10.32 o 
 -22   3   6      396.23      328.54     17.64 o 
 -21   3   6      402.19      391.43     22.50 o 
 -20   3   6     1144.47     1203.63     27.48 o 
 -19   3   6      651.97      570.32     21.66 o 
 -18   3   6       78.87      104.84     11.38 o 
 -17   3   6      407.66      413.72     30.32 o 
 -16   3   6       23.00       31.40      6.99 o 
 -15   3   6       83.38       82.89      8.73 o 
 -14   3   6      302.37      259.16     12.20 o 
 -13   3   6      958.99     1029.98     19.37 o 
 -12   3   6     3603.57     3615.42     36.21 o 
 -11   3   6      969.64     1050.76     16.90 o 
 -10   3   6      251.56      293.46     12.06 o 
  -9   3   6      425.73      326.06     11.12 o 
  -8   3   6     3343.68     3487.72     78.48 o 
  -7   3   6      185.52      240.80     16.83 o 
  -6   3   6        2.11       10.93      6.59 o 
  -5   3   6     3180.86     3563.78     52.23 o 
  -4   3   6      112.61      124.81     17.53 o 
  -3   3   6     7932.76     8067.34     76.26 o 
  -2   3   6     1459.10     1653.62     25.78 o 
  -1   3   6       32.63       16.94      6.89 o 
   0   3   6       95.43       79.06     13.66 o 
   1   3   6     1802.15     1640.56     41.31 o 
   2   3   6       27.87       22.52      4.73 o 
   3   3   6      218.35      275.02     11.86 o 
   4   3   6        0.03        5.89      3.84 o 
   5   3   6     1064.49     1061.97     18.15 o 
   6   3   6      783.49      805.04     20.54 o 
   7   3   6      550.12      638.71     20.57 o 
   8   3   6        1.73        3.92      7.79 o 
   9   3   6      292.84      318.61     15.54 o 
  10   3   6       29.46       26.96      7.59 o 
  11   3   6      801.26      786.98     21.23 o 
  12   3   6     4270.65     4206.78     49.06 o 
  13   3   6     1933.49     1827.17     32.57 o 
  14   3   6      646.42      671.57     21.74 o 
  15   3   6      126.60      125.91     12.85 o 
  16   3   6      269.22      273.43     17.03 o 
  17   3   6      189.73      191.65     15.48 o 
  18   3   6      152.00      133.62     15.23 o 
  19   3   6      225.90      252.08     24.98 o 
  20   3   6        5.13       13.35     12.26 o 
  21   3   6      217.58      182.76     20.17 o 
  22   3   6       20.94       35.85     14.77 o 
  23   3   6      509.19      490.25     30.14 o 
  24   3   6      150.91      145.55     20.57 o 
  25   3   6        0.31      -11.08     14.16 o 
  26   3   6      143.59      147.78     29.28 o 
  27   3   6      231.85      210.84     26.54 o 
 -31   4   6       53.37       32.88     15.96 o 
 -30   4   6       56.42       65.95     21.36 o 
 -29   4   6       86.56      113.43     18.50 o 
 -28   4   6       86.26       85.94     17.35 o 
 -27   4   6        0.09       13.80     12.50 o 
 -26   4   6      307.77      275.50     19.79 o 
 -25   4   6     1234.20     1260.50     32.32 o 
 -24   4   6      953.22      890.36     27.38 o 
 -23   4   6      394.12      421.41     28.65 o 
 -22   4   6       52.65       68.18     11.45 o 
 -21   4   6      348.56      383.95     18.90 o 
 -20   4   6       56.68       73.25     10.82 o 
 -19   4   6       40.98       44.40      9.15 o 
 -18   4   6        2.80        5.38      6.81 o 
 -17   4   6     1061.56     1028.67     35.05 o 
 -16   4   6     1671.19     1547.86     27.44 o 
 -15   4   6      563.16      586.32     17.00 o 
 -14   4   6     1142.06     1174.53     21.23 o 
 -13   4   6        2.30        7.27      4.90 o 
 -12   4   6      115.51      122.39     14.38 o 
 -11   4   6       35.24       49.21     15.02 o 
 -10   4   6        5.67        0.28      9.04 o 
  -9   4   6      168.06      192.00     18.61 o 
  -8   4   6      533.55      575.01     25.57 o 
  -7   4   6     1502.99     1527.23     45.14 o 
  -6   4   6      175.81      165.47     14.78 o 
  -5   4   6      718.96      732.70     25.24 o 
  -4   4   6      341.29      300.58     15.03 o 
  -3   4   6       17.88       15.96      9.09 o 
  -2   4   6     1500.98     1344.39     38.86 o 
  -1   4   6     2124.51     2165.35     49.60 o 
   0   4   6      369.35      442.75     20.53 o 
   1   4   6       69.36       91.42     11.88 o 
   2   4   6       16.91        8.89      6.80 o 
   3   4   6      844.86      845.60     27.83 o 
   4   4   6      171.41      161.93      9.14 o 
   5   4   6     2444.87     2269.25     30.59 o 
   6   4   6       38.61       51.93      8.12 o 
   7   4   6      653.41      647.83     16.34 o 
   8   4   6      655.02      571.50     21.05 o 
   9   4   6      226.04      199.31     16.21 o 
  10   4   6      151.98      179.68     16.26 o 
  11   4   6       40.24       49.11     10.41 o 
  12   4   6     1082.92     1110.62     27.95 o 
  13   4   6      159.03      134.13     14.58 o 
  14   4   6      511.41      501.39     22.09 o 
  15   4   6        1.31        4.81     11.53 o 
  16   4   6      139.04      132.25     13.99 o 
  17   4   6      623.95      606.41     25.06 o 
  18   4   6      312.41      296.13     21.14 o 
  19   4   6      466.44      483.25     25.10 o 
  20   4   6      267.99      250.82     21.14 o 
  21   4   6       49.86       28.67     14.00 o 
  22   4   6       37.77        1.37     13.06 o 
  23   4   6      335.41      441.09     32.83 o 
  24   4   6      375.81      358.29     28.33 o 
  25   4   6       15.32        8.99     15.28 o 
 -30   5   6       87.74      125.74     20.76 o 
 -29   5   6       30.10       10.65     14.15 o 
 -28   5   6      438.47      493.11     28.59 o 
 -27   5   6       82.74       85.44     25.22 o 
 -26   5   6       26.27       36.39     15.25 o 
 -25   5   6      280.31      272.62     19.40 o 
 -24   5   6       70.00       72.09     12.23 o 
 -23   5   6       64.99       52.12     12.49 o 
 -22   5   6       85.75       97.99     12.43 o 
 -21   5   6        0.04       13.47      8.62 o 
 -20   5   6       17.48       23.68      8.80 o 
 -19   5   6       75.43       87.81     13.16 o 
 -18   5   6        1.33       15.73      8.19 o 
 -17   5   6      790.27      782.77     24.75 o 
 -16   5   6       32.61       42.59      9.11 o 
 -15   5   6      330.02      321.24     23.05 o 
 -14   5   6      545.61      511.24     28.22 o 
 -13   5   6       15.14       23.99      9.78 o 
 -12   5   6     1163.43     1185.06     35.62 o 
 -11   5   6     1746.92     1805.18     56.70 o 
 -10   5   6     1148.69     1118.55     58.27 o 
  -9   5   6       21.00       27.72     15.62 o 
  -8   5   6       21.39       34.84     11.39 o 
  -7   5   6       88.18       78.39     14.15 o 
  -6   5   6      542.61      528.18     25.96 o 
  -5   5   6       29.81       58.19     14.25 o 
  -4   5   6        8.60       16.07     10.35 o 
  -3   5   6      909.25      978.86     32.29 o 
  -2   5   6       61.88       59.50     11.39 o 
  -1   5   6        5.91       13.65      8.38 o 
   0   5   6     4413.34     4447.10     63.67 o 
   1   5   6      150.82      148.84     15.21 o 
   2   5   6       38.43       18.26      8.77 o 
   3   5   6      256.55      270.22     19.26 o 
   4   5   6        0.85        7.62      8.58 o 
   5   5   6       93.64      108.08     15.00 o 
   6   5   6       76.32       57.53     14.63 o 
   7   5   6      806.26      765.68     22.36 o 
   8   5   6      609.43      591.94     16.77 o 
   9   5   6      243.34      279.20     22.47 o 
  10   5   6     1123.05     1105.56     32.28 o 
  11   5   6      734.73      738.06     31.50 o 
  12   5   6        9.88        4.45     11.33 o 
  13   5   6      218.75      159.61     20.31 o 
  14   5   6      380.49      368.49     27.66 o 
  15   5   6        0.80        7.17     14.10 o 
  16   5   6        5.96       16.13     12.88 o 
  17   5   6       71.28       58.74     15.44 o 
  18   5   6      200.73      208.25     23.51 o 
  19   5   6        0.29       -7.90     14.85 o 
  20   5   6       19.97        9.91     16.45 o 
  21   5   6      418.06      456.89     33.64 o 
  22   5   6        3.66       -7.00     19.15 o 
  23   5   6       27.12       23.99     23.63 o 
  24   5   6       66.57       82.92     23.16 o 
 -28   6   6      127.88      116.79     20.24 o 
 -27   6   6        9.49        1.64     14.28 o 
 -26   6   6      210.56      209.48     29.79 o 
 -25   6   6      191.18      210.88     37.88 o 
 -24   6   6        6.30       12.22     17.46 o 
 -23   6   6       21.50       38.16     13.32 o 
 -22   6   6      370.70      396.43     26.75 o 
 -21   6   6       16.41       22.11     14.25 o 
 -20   6   6      722.65      759.36     27.82 o 
 -19   6   6       24.89       28.37     13.59 o 
 -18   6   6      364.54      372.35     27.22 o 
 -17   6   6       43.17       40.61     12.19 o 
 -16   6   6     1744.41     1593.14     51.11 o 
 -15   6   6      906.92      907.10     32.11 o 
 -14   6   6      996.28     1038.49     33.76 o 
 -13   6   6      639.02      624.08     26.32 o 
 -12   6   6      514.71      514.05     24.09 o 
 -11   6   6      130.63      147.97     18.39 o 
 -10   6   6      321.82      268.12     23.17 o 
  -9   6   6      120.09      152.55     18.01 o 
  -8   6   6      721.63      721.64     54.68 o 
  -7   6   6     2942.68     2749.36     72.04 o 
  -6   6   6       15.12       20.69     11.69 o 
  -5   6   6      103.36      131.07     17.80 o 
  -4   6   6     1463.16     1486.40     44.07 o 
  -3   6   6       45.22       43.99     12.25 o 
  -2   6   6       91.33       78.64     14.69 o 
  -1   6   6     1255.20     1217.44     42.99 o 
   0   6   6     1274.56     1284.67     36.78 o 
   1   6   6       55.31       65.88     12.55 o 
   2   6   6     1323.76     1190.48     35.04 o 
   3   6   6     2835.74     2656.45     60.01 o 
   4   6   6       26.73       17.05     15.11 o 
   5   6   6      340.84      319.83     31.93 o 
   6   6   6     1825.74     1821.31     85.99 o 
   7   6   6       42.28       44.03     24.78 o 
   8   6   6     1861.09     1721.06     85.70 o 
   9   6   6      130.26       91.81     29.18 o 
  10   6   6      696.46      833.16     30.87 o 
  11   6   6       23.34       18.71     10.76 o 
  12   6   6       12.73       14.37     12.03 o 
  13   6   6       11.30       14.10     14.66 o 
  14   6   6      140.39      151.18     23.26 o 
  15   6   6       95.88      101.53     21.53 o 
  16   6   6      450.52      462.26     36.68 o 
  17   6   6       67.50       63.17     22.53 o 
  18   6   6       41.55        8.69     21.55 o 
  19   6   6       26.53       22.98     25.27 o 
  20   6   6      154.47      100.30     22.79 o 
  21   6   6      399.86      381.06     33.08 o 
  22   6   6      269.24      280.94     55.01 o 
 -25   7   6        4.48       20.90     22.90 o 
 -24   7   6        8.73       28.45     18.36 o 
 -23   7   6      113.41      175.33     43.08 o 
 -22   7   6       66.34       48.90     18.39 o 
 -21   7   6      121.34      112.22     34.10 o 
 -20   7   6       39.51       39.40     36.52 o 
 -19   7   6       19.90       24.40     19.79 o 
 -18   7   6       31.93       27.18     19.71 o 
 -17   7   6       30.81       18.47     16.90 o 
 -16   7   6        0.02      -11.39     16.50 o 
 -15   7   6       59.84       71.75     19.04 o 
 -14   7   6       64.14       78.57     16.44 o 
 -13   7   6      316.83      319.38     29.57 o 
 -12   7   6      898.74      860.82     38.19 o 
 -11   7   6        1.17       -8.10     16.58 o 
 -10   7   6       92.35      104.01     22.95 o 
  -9   7   6      561.30      570.95     38.25 o 
  -8   7   6      301.38      275.07     32.11 o 
  -7   7   6        1.97        5.01     13.97 o 
  -6   7   6      844.95      848.42     43.74 o 
  -5   7   6       22.60       14.35     12.32 o 
  -4   7   6       49.83       74.53     15.56 o 
  -3   7   6      254.21      264.12     23.22 o 
  -2   7   6      102.52      113.45     16.57 o 
  -1   7   6     1807.85     1774.50     47.44 o 
   0   7   6        6.78        7.91     10.64 o 
   1   7   6      236.80      226.40     41.63 o 
   2   7   6       89.41       85.84     30.06 o 
   3   7   6      103.01      111.80     32.22 o 
   4   7   6       32.15       11.67     22.75 o 
   5   7   6       11.54       -0.25     17.95 o 
   6   7   6      107.10      127.19     33.93 o 
   7   7   6      364.14      411.88     55.69 o 
   8   7   6       11.40        7.97     20.88 o 
   9   7   6      118.42      143.64     53.48 o 
  10   7   6       71.01       64.04     40.85 o 
  11   7   6       12.35      -29.18     31.55 o 
  12   7   6      332.76      208.13     60.85 o 
  13   7   6        2.79      -25.09     32.05 o 
  14   7   6      342.29      338.22     35.28 o 
  15   7   6       22.46       40.56     25.12 o 
  16   7   6       53.37       59.97     41.29 o 
  17   7   6       35.44       70.75     31.50 o 
  18   7   6       31.11       -5.74     51.16 o 
  19   7   6      519.52      629.82    106.98 o 
 -21   8   6      477.01      480.16     95.85 o 
 -20   8   6       12.94      121.62    137.93 o 
 -19   8   6       24.73       84.48    119.42 o 
 -18   8   6       18.04       38.14     57.93 o 
 -17   8   6       18.92      -45.51     28.14 o 
 -16   8   6        2.72       17.10     39.17 o 
 -15   8   6       32.45        9.39     29.48 o 
 -14   8   6       31.83        3.52     29.63 o 
 -13   8   6     1048.85     1064.69     75.30 o 
 -12   8   6     2142.82     2075.14     98.43 o 
 -11   8   6     2101.94     2030.76     96.59 o 
 -10   8   6     1317.92     1305.89     77.77 o 
  -9   8   6      484.73      507.24    143.60 o 
  -8   8   6      242.44      248.81     78.74 o 
  -7   8   6      445.76      455.99     39.97 o 
  -6   8   6      257.84      295.31     38.85 o 
  -5   8   6      271.78      305.68     36.69 o 
  -4   8   6       55.19       29.44     17.89 o 
  -3   8   6        6.43       21.17     16.68 o 
  -2   8   6       72.64       73.58     32.05 o 
  -1   8   6       43.90        5.10     23.54 o 
   0   8   6       89.16      101.03     34.30 o 
   1   8   6      295.92      324.89     51.76 o 
   2   8   6      132.53       48.53     57.76 o 
   3   8   6      275.08      205.06     43.74 o 
   4   8   6      344.97      347.05     54.53 o 
   5   8   6      921.04      852.48     71.00 o 
   6   8   6      771.90      699.52     64.87 o 
   7   8   6      114.84      124.25     37.49 o 
   8   8   6        0.47       -0.86     34.32 o 
   9   8   6        0.65       13.49     36.49 o 
  10   8   6        0.44      -11.47     37.89 o 
  11   8   6        1.47      -14.33     39.31 o 
  12   8   6        0.98      -19.37     42.41 o 
  13   8   6        2.04      -73.75     36.87 o 
  14   8   6      180.87      116.74     61.99 o 
  15   8   6       69.74       48.14     54.05 o 
 -16   9   6       25.23       39.38     54.98 o 
 -15   9   6      140.74      472.90     92.98 o 
 -14   9   6       80.41      149.09     55.94 o 
 -13   9   6       68.02      118.04     64.79 o 
 -12   9   6        8.84       30.41     32.33 o 
 -11   9   6        8.19        0.66     38.41 o 
 -10   9   6      218.46      329.26     87.72 o 
  -9   9   6       77.37       86.90     54.25 o 
  -8   9   6        1.03       29.88     42.10 o 
  -7   9   6      715.76      675.49     72.64 o 
  -6   9   6       99.86      102.25     45.51 o 
  -5   9   6        4.74       16.56     25.12 o 
  -4   9   6       14.83       22.03     26.66 o 
  -3   9   6       14.23        6.69     44.47 o 
  -2   9   6      129.61      125.58     40.60 o 
  -1   9   6       56.05       73.38     33.80 o 
   0   9   6      295.01      263.56     51.05 o 
   1   9   6      417.94      460.95     65.70 o 
   2   9   6      234.77      219.46     92.73 o 
   3   9   6        2.02       -0.60     26.30 o 
   4   9   6        5.08       -1.75     24.69 o 
   5   9   6      155.70      121.83     41.22 o 
   6   9   6       85.25       81.11     36.26 o 
   7   9   6      217.70      137.09     56.54 o 
   8   9   6       13.86      -15.97     34.39 o 
   9   9   6        5.58      -26.46     38.58 o 
  10   9   6       50.75       62.30     54.83 o 
 -34   1   7        0.39       39.80     40.83 o 
 -33   1   7        3.61       25.57     32.28 o 
 -32   1   7      209.81      216.41     20.99 o 
 -31   1   7      694.27      780.41     28.68 o 
 -30   1   7      145.33      178.13     17.51 o 
 -29   1   7      136.70      153.69     16.40 o 
 -28   1   7        9.15       19.13     10.25 o 
 -27   1   7      609.89      609.97     24.16 o 
 -26   1   7       15.38       20.36      9.49 o 
 -25   1   7        5.70        0.69      7.69 o 
 -24   1   7      153.64      136.06     11.31 o 
 -23   1   7      107.08      107.87     10.29 o 
 -22   1   7      780.91      698.02     19.01 o 
 -21   1   7       55.16       69.20      8.56 o 
 -20   1   7       25.18       22.53      5.60 o 
 -19   1   7      219.42      202.69     10.43 o 
 -18   1   7        1.50       -3.25      4.37 o 
 -17   1   7     1975.42     1960.77     24.04 o 
 -16   1   7      349.70      325.57     10.91 o 
 -15   1   7      300.10      309.84     10.03 o 
 -14   1   7        1.22        0.77      3.96 o 
 -13   1   7     1028.96      998.82     15.05 o 
 -12   1   7     3692.53     4034.38     33.79 o 
 -11   1   7     1265.05     1223.35     16.20 o 
 -10   1   7        0.08        1.22      2.97 o 
  -9   1   7       14.43       18.62      3.21 o 
  -8   1   7      335.99      381.38      8.04 o 
  -7   1   7    14130.85    14042.71    111.61 o 
  -6   1   7      983.41     1029.65     18.84 o 
  -5   1   7     3881.63     3688.69     29.54 o 
  -4   1   7    11362.40    11570.13    131.95 o 
  -3   1   7      513.24      480.89     11.29 o 
  -2   1   7     7768.02     7777.50     59.80 o 
  -1   1   7     7432.43     7347.46     59.46 o 
   0   1   7     2553.96     2340.19     33.52 o 
   1   1   7     2621.78     2509.60     26.95 o 
   2   1   7     2737.86     2932.95     27.70 o 
   3   1   7      116.54       96.47      9.43 o 
   4   1   7        2.24       14.51      4.76 o 
   5   1   7     1005.36      948.34     19.22 o 
   6   1   7     3250.05     3395.66     35.14 o 
   7   1   7       59.89       53.86      4.47 o 
   8   1   7      251.96      203.75      8.50 o 
   9   1   7     2066.79     2000.50     48.53 o 
  10   1   7     1752.43     1723.24     20.71 o 
  11   1   7      384.33      376.62     12.91 o 
  12   1   7      166.29      155.37     10.16 o 
  13   1   7      349.69      387.21     14.44 o 
  14   1   7     1143.06     1082.82     21.99 o 
  15   1   7      264.90      249.32     13.00 o 
  16   1   7      111.65      106.05     10.31 o 
  17   1   7      247.03      244.21     13.75 o 
  18   1   7       88.09       94.63     10.40 o 
  19   1   7       11.32       18.75      7.96 o 
  20   1   7       17.13       15.93      7.99 o 
  21   1   7      331.06      360.00     18.88 o 
  22   1   7        5.97       24.22     11.66 o 
  23   1   7      917.57     1030.77     38.87 o 
  24   1   7       37.84       51.32     18.08 o 
  25   1   7        4.89       18.55     31.54 o 
  26   1   7       13.50        7.22     25.53 o 
  27   1   7       29.53       26.58     17.07 o 
 -34   2   7       18.52       -3.88     12.70 o 
 -33   2   7       42.66       70.81     16.92 o 
 -32   2   7        3.82       13.38     16.08 o 
 -31   2   7       76.13       74.68     14.03 o 
 -30   2   7        0.07       11.97     14.67 o 
 -29   2   7        4.61       12.60     11.24 o 
 -28   2   7       39.38       66.44     12.31 o 
 -27   2   7        0.22       -6.77      9.76 o 
 -26   2   7       71.51       37.07     10.96 o 
 -25   2   7       62.10       59.57     11.47 o 
 -24   2   7      630.92      509.74     21.34 o 
 -23   2   7      436.14      453.55     19.98 o 
 -22   2   7     2010.13     1834.46     34.55 o 
 -21   2   7      602.51      590.08     21.03 o 
 -20   2   7      420.30      420.00     23.05 o 
 -19   2   7     4588.44     4303.95     50.08 o 
 -18   2   7        0.06       -0.48      6.73 o 
 -17   2   7      498.61      458.78     16.87 o 
 -16   2   7      925.05      875.96     20.60 o 
 -15   2   7        0.22        1.03      4.93 o 
 -14   2   7      137.54      184.62     10.73 o 
 -13   2   7       78.82      142.59      9.39 o 
 -12   2   7     2082.81     2128.56     28.82 o 
 -11   2   7     1068.75     1110.90     18.96 o 
 -10   2   7     3627.55     3877.26     36.29 o 
  -9   2   7      193.89      151.38      8.02 o 
  -8   2   7     7642.04     7884.66     59.77 o 
  -7   2   7      346.69      362.98      9.58 o 
  -6   2   7        3.24        6.14      4.59 o 
  -5   2   7      675.73      770.61     21.57 o 
  -4   2   7      885.96      914.10     22.14 o 
  -3   2   7     1789.13     1867.25     22.35 o 
  -2   2   7     1112.42     1239.78     20.59 o 
  -1   2   7      472.07      493.68     18.44 o 
   0   2   7     3917.99     3903.26     52.94 o 
   1   2   7     1097.60     1413.49     23.29 o 
   2   2   7     5137.80     5065.39     54.38 o 
   3   2   7      170.67      274.97      9.25 o 
   4   2   7     2589.18     2562.74     36.67 o 
   5   2   7     2178.48     2199.81     31.27 o 
   6   2   7       62.45       61.62      5.88 o 
   7   2   7       77.40       47.63      5.05 o 
   8   2   7      143.36      142.49      7.79 o 
   9   2   7     1035.96     1026.48     18.48 o 
  10   2   7      875.56      838.32     16.03 o 
  11   2   7     2248.83     2124.17     26.21 o 
  12   2   7       62.78       51.41      7.01 o 
  13   2   7       12.63       22.83      6.28 o 
  14   2   7      278.98      293.19     18.60 o 
  15   2   7      267.44      277.73     16.98 o 
  16   2   7      654.46      615.93     21.98 o 
  17   2   7     1506.79     1431.28     34.77 o 
  18   2   7      966.20      922.64     42.98 o 
  19   2   7       86.89       70.78     13.71 o 
  20   2   7       16.39       30.42     11.87 o 
  21   2   7       48.49       85.13     14.16 o 
  22   2   7        4.17       72.52     23.44 o 
  23   2   7       17.93       34.33     13.99 o 
  24   2   7      792.94      940.46     36.52 o 
  25   2   7        7.94       23.38     23.27 o 
  26   2   7      142.11      143.96     24.13 o 
  27   2   7        0.21      -14.84     23.30 o 
 -33   3   7       11.97       44.31     14.45 o 
 -32   3   7        0.27        8.81      8.68 o 
 -31   3   7      200.45      186.92     19.38 o 
 -30   3   7        8.57       10.18     10.60 o 
 -29   3   7      175.68      197.26     19.37 o 
 -28   3   7        0.29        2.95     10.04 o 
 -27   3   7        2.07        8.15      9.83 o 
 -26   3   7      170.68      164.78     16.38 o 
 -25   3   7        1.72        5.89      9.33 o 
 -24   3   7       22.49       18.54      9.57 o 
 -23   3   7        0.02        0.35      8.11 o 
 -22   3   7      517.29      509.61     20.54 o 
 -21   3   7        0.45       11.43      8.08 o 
 -20   3   7      916.63      950.34     25.04 o 
 -19   3   7       68.52       68.29     10.49 o 
 -18   3   7     3158.68     2984.74     40.51 o 
 -17   3   7      230.82      220.72     13.46 o 
 -16   3   7       71.16       81.22      9.12 o 
 -15   3   7      147.87      168.72     11.06 o 
 -14   3   7     1041.57      971.64     20.17 o 
 -13   3   7      542.79      635.30     15.95 o 
 -12   3   7      336.62      371.11     12.12 o 
 -11   3   7      295.38      338.65     11.29 o 
 -10   3   7      551.31      603.52     17.91 o 
  -9   3   7        1.60       45.74     14.72 o 
  -8   3   7      102.03      103.51     11.05 o 
  -7   3   7       36.84       33.19      6.42 o 
  -6   3   7      147.32      177.39      8.94 o 
  -5   3   7      824.85      910.76     39.95 o 
  -4   3   7      426.90      548.64     39.91 o 
  -3   3   7     3114.02     3128.71     43.37 o 
  -2   3   7      363.73      472.04     11.48 o 
  -1   3   7      553.09      625.01     14.11 o 
   0   3   7      435.42      396.39     17.11 o 
   1   3   7     1896.42     2108.26     37.40 o 
   2   3   7      755.85      690.16     18.08 o 
   3   3   7      230.04      184.81     11.39 o 
   4   3   7       49.04       43.88      7.35 o 
   5   3   7      592.07      602.66     13.17 o 
   6   3   7     1177.23     1248.31     22.69 o 
   7   3   7      834.50      831.22     33.06 o 
   8   3   7      446.43      439.89     18.19 o 
   9   3   7        0.13       -4.11      7.38 o 
  10   3   7     1306.85     1294.86     28.27 o 
  11   3   7      500.77      455.94     28.06 o 
  12   3   7      928.97      916.32     47.29 o 
  13   3   7      392.93      348.64     17.63 o 
  14   3   7     1831.46     1759.41     33.35 o 
  15   3   7       37.85       51.82     10.50 o 
  16   3   7      192.46      147.61     14.11 o 
  17   3   7       84.37      102.17     12.71 o 
  18   3   7       35.79       61.37     11.48 o 
  19   3   7      129.65      136.69     17.96 o 
  20   3   7       24.89       14.98     20.18 o 
  21   3   7       41.54       44.77     15.08 o 
  22   3   7      114.02      105.81     18.66 o 
  23   3   7       96.77      137.05     20.49 o 
  24   3   7        8.59        6.45     14.71 o 
  25   3   7      326.60      284.83     31.43 o 
  26   3   7      184.02      210.16     24.25 o 
 -32   4   7      293.92      259.09     31.64 o 
 -31   4   7       97.01      105.21     16.87 o 
 -30   4   7      114.14      107.67     16.00 o 
 -29   4   7       18.55       24.88     11.78 o 
 -28   4   7      357.79      373.48     33.70 o 
 -27   4   7       34.49       54.84     13.19 o 
 -26   4   7      120.44      129.88     15.41 o 
 -25   4   7       18.11       26.61     10.58 o 
 -24   4   7      184.29      174.93     15.80 o 
 -23   4   7      370.95      386.57     23.90 o 
 -22   4   7        9.90       -5.14      7.87 o 
 -21   4   7      224.80      207.70     15.46 o 
 -20   4   7       35.95       37.15      9.17 o 
 -19   4   7      890.12      824.79     22.94 o 
 -18   4   7     2931.33     2909.08     40.44 o 
 -17   4   7      617.94      594.34     19.20 o 
 -16   4   7     1488.65     1454.59     33.05 o 
 -15   4   7      743.12      726.70     18.83 o 
 -14   4   7      299.66      313.46     12.71 o 
 -13   4   7      653.43      642.67     15.08 o 
 -12   4   7       46.13       44.40      6.99 o 
 -11   4   7     1498.96     1424.90     29.40 o 
 -10   4   7      170.65      224.96     19.73 o 
  -9   4   7       71.38       59.25     12.29 o 
  -8   4   7       69.69       46.19     14.68 o 
  -7   4   7       83.22       52.82     11.04 o 
  -6   4   7      203.22      205.65     24.98 o 
  -5   4   7      560.23      591.04     32.02 o 
  -4   4   7      540.20      589.55     18.96 o 
  -3   4   7     2400.07     2653.64     54.85 o 
  -2   4   7      284.74      374.92     20.78 o 
  -1   4   7       25.40       13.59      7.95 o 
   0   4   7      269.12      276.30     16.55 o 
   1   4   7       95.50       66.14      6.00 o 
   2   4   7      368.68      406.44     12.42 o 
   3   4   7        2.57        1.56      4.06 o 
   4   4   7       41.24       34.77      6.12 o 
   5   4   7      707.78      700.95     18.10 o 
   6   4   7      528.38      590.01     16.85 o 
   7   4   7       52.68       55.39      9.60 o 
   8   4   7       27.37       21.28      9.11 o 
   9   4   7     6844.41     6680.64     83.17 o 
  10   4   7       40.15       46.94     10.18 o 
  11   4   7      484.75      417.59     19.42 o 
  12   4   7     3883.35     3743.01     52.22 o 
  13   4   7        0.00      -14.24     10.52 o 
  14   4   7      146.77      156.09     17.17 o 
  15   4   7       13.86       20.28     13.09 o 
  16   4   7        2.43       -9.80     12.13 o 
  17   4   7       29.07       27.96     14.52 o 
  18   4   7       61.24       47.61     16.58 o 
  19   4   7     2632.58     2715.53     57.23 o 
  20   4   7      389.92      405.09     31.39 o 
  21   4   7      917.64     1025.45     43.55 o 
  22   4   7        6.58       36.11     19.36 o 
  23   4   7       35.06       26.64     20.11 o 
  24   4   7       25.03       23.56     19.87 o 
  25   4   7        3.94       -6.08     22.73 o 
 -30   5   7      242.68      295.52     32.10 o 
 -29   5   7       14.75       -4.32     13.07 o 
 -28   5   7      296.62      292.20     24.57 o 
 -27   5   7       10.68       16.64     11.04 o 
 -26   5   7      178.45      153.14     16.76 o 
 -25   5   7       17.20       27.71     10.99 o 
 -24   5   7       95.81       95.26     13.18 o 
 -23   5   7      155.84      160.65     17.64 o 
 -22   5   7      375.23      382.63     21.55 o 
 -21   5   7       84.97       71.37     12.57 o 
 -20   5   7        0.49        1.91      7.71 o 
 -19   5   7       12.73       22.46      8.40 o 
 -18   5   7       20.55       34.83      8.16 o 
 -17   5   7        9.80       -2.69      6.83 o 
 -16   5   7     1020.21     1043.37     36.41 o 
 -15   5   7      629.22      631.47     29.17 o 
 -14   5   7      915.85      847.57     31.75 o 
 -13   5   7       70.45       64.66     13.24 o 
 -12   5   7      602.17      557.00     25.88 o 
 -11   5   7        9.66        5.54     10.90 o 
 -10   5   7      100.68      103.42     16.03 o 
  -9   5   7      138.36      115.45     17.17 o 
  -8   5   7     1274.43     1268.08     39.16 o 
  -7   5   7       11.38       -1.13      9.84 o 
  -6   5   7      957.26      995.81     33.15 o 
  -5   5   7        4.74       -3.30     12.94 o 
  -4   5   7     2206.38     2182.00     56.32 o 
  -3   5   7      283.18      373.74     25.69 o 
  -2   5   7     2155.30     2123.87     46.21 o 
  -1   5   7       60.96       55.16      9.84 o 
   0   5   7       15.73       18.69      7.65 o 
   1   5   7      896.17      872.38     26.63 o 
   2   5   7      228.99      281.12     20.04 o 
   3   5   7      229.54      284.93     19.81 o 
   4   5   7      242.21      211.61     19.11 o 
   5   5   7        0.03        0.53      5.60 o 
   6   5   7       79.32       80.53     10.47 o 
   7   5   7      330.83      356.92     21.07 o 
   8   5   7     2825.48     2747.18     61.00 o 
   9   5   7       52.55       82.50     15.67 o 
  10   5   7     1173.97     1173.31     44.82 o 
  11   5   7     1146.14     1042.42     37.51 o 
  12   5   7        6.86        7.60     12.42 o 
  13   5   7       80.19       89.45     21.40 o 
  14   5   7        2.28      -16.87     14.40 o 
  15   5   7      249.72      199.02     19.87 o 
  16   5   7       51.91       30.53     14.75 o 
  17   5   7        0.02       -7.90     13.40 o 
  18   5   7      116.62      108.52     20.37 o 
  19   5   7        0.10      -16.39     14.86 o 
  20   5   7      395.81      384.12     31.58 o 
  21   5   7        3.71       -5.21     30.64 o 
  22   5   7        1.24       14.36     18.53 o 
  23   5   7        0.02      -23.08     26.57 o 
 -28   6   7        8.94       60.43     25.22 o 
 -27   6   7       85.98      153.72     37.28 o 
 -26   6   7       88.07      149.41     19.45 o 
 -25   6   7       19.28       34.04     13.36 o 
 -24   6   7        5.69        2.14     17.25 o 
 -23   6   7      145.11      165.18     18.21 o 
 -22   6   7       12.25       21.38     10.96 o 
 -21   6   7      125.51      119.45     15.68 o 
 -20   6   7       28.12       47.00     12.05 o 
 -19   6   7      300.36      355.12     29.01 o 
 -18   6   7        5.24       12.56     10.61 o 
 -17   6   7       85.35       64.77     15.60 o 
 -16   6   7      881.96      879.14     35.98 o 
 -15   6   7      503.04      549.47     29.41 o 
 -14   6   7     1016.19     1075.34     38.10 o 
 -13   6   7      225.55      223.53     22.04 o 
 -12   6   7      446.20      522.28     36.62 o 
 -11   6   7     1166.34     1201.16     44.94 o 
 -10   6   7        0.01        8.18      9.89 o 
  -9   6   7      373.96      413.02     24.20 o 
  -8   6   7      314.93      296.75     29.97 o 
  -7   6   7      122.50      141.53     21.55 o 
  -6   6   7        0.47       13.25     12.60 o 
  -5   6   7      153.49      110.54     17.18 o 
  -4   6   7       98.28       81.80     14.99 o 
  -3   6   7        0.07        1.81     11.23 o 
  -2   6   7       12.26       13.67      9.73 o 
  -1   6   7     2107.31     2157.72     47.39 o 
   0   6   7     3424.20     3260.91     58.52 o 
   1   6   7      908.61      848.39     30.03 o 
   2   6   7       28.38       38.54     15.26 o 
   3   6   7        0.24        0.45     18.58 o 
   4   6   7      652.04      578.28     56.44 o 
   5   6   7        5.68       32.21     21.06 o 
   6   6   7     2121.32     1999.61     90.44 o 
   7   6   7      476.15      496.18     53.28 o 
   8   6   7       29.16       35.63     24.17 o 
   9   6   7      116.91       83.31     13.96 o 
  10   6   7      713.66      752.06     60.03 o 
  11   6   7      335.24      347.47     27.59 o 
  12   6   7       93.15       95.17     20.66 o 
  13   6   7       17.20       28.02     29.83 o 
  14   6   7       24.29       37.06     17.60 o 
  15   6   7       18.67        3.28     36.47 o 
  16   6   7        1.20       19.42     18.66 o 
  17   6   7      250.74      236.22     32.92 o 
  18   6   7        7.25       27.10     22.83 o 
  19   6   7       13.78        7.66     25.68 o 
  20   6   7        1.65        6.28     18.39 o 
  21   6   7        0.04      -16.36     34.97 o 
 -25   7   7        1.65        7.95     19.95 o 
 -24   7   7       55.33       36.56     20.18 o 
 -23   7   7       85.16       96.96     37.30 o 
 -22   7   7        1.00      -13.38     30.63 o 
 -21   7   7        0.05      -15.84     23.25 o 
 -20   7   7       24.24       28.44     20.14 o 
 -19   7   7        6.54       -6.26     15.75 o 
 -18   7   7        0.03       -3.51     16.58 o 
 -17   7   7       29.89       34.42     14.49 o 
 -16   7   7      247.42      235.32     31.13 o 
 -15   7   7      431.01      463.22     37.63 o 
 -14   7   7     1056.73      953.53     38.03 o 
 -13   7   7      480.55      500.62     26.06 o 
 -12   7   7      368.55      411.18     37.67 o 
 -11   7   7       29.34       32.40     18.53 o 
 -10   7   7      643.56      591.57     40.80 o 
  -9   7   7     1203.08     1049.00     50.10 o 
  -8   7   7      872.66      832.76     44.86 o 
  -7   7   7        0.50       -3.42     12.70 o 
  -6   7   7      680.52      666.18     38.54 o 
  -5   7   7       15.35       -8.63     13.40 o 
  -4   7   7        0.00       17.00     12.97 o 
  -3   7   7      988.02      969.27     48.24 o 
  -2   7   7     1451.38     1444.57     58.17 o 
  -1   7   7      473.98      510.20     37.36 o 
   0   7   7       89.44       91.21     30.05 o 
   1   7   7       13.92        3.58     19.63 o 
   2   7   7        1.17        5.97     20.04 o 
   3   7   7        2.77       -1.13     21.14 o 
   4   7   7       82.03       34.17     25.39 o 
   5   7   7      111.53      102.34     31.88 o 
   6   7   7       26.46       33.77     25.71 o 
   7   7   7      111.39      107.56     34.86 o 
   8   7   7      119.88       95.17     32.64 o 
   9   7   7      148.13      156.65     53.51 o 
  10   7   7      275.38      288.38     68.06 o 
  11   7   7        0.74      -17.37     30.69 o 
  12   7   7      416.60      375.71     30.90 o 
  13   7   7      310.61      343.20     30.61 o 
  14   7   7      219.19      205.18     30.49 o 
  15   7   7       92.15      105.98     23.65 o 
  16   7   7        1.75       19.55     26.90 o 
  17   7   7        0.39       21.58     29.64 o 
  18   7   7      261.04      318.03     37.87 o 
 -20   8   7        1.87       42.44     57.78 o 
 -19   8   7      150.92      192.42     67.25 o 
 -18   8   7       58.24       20.50     36.34 o 
 -17   8   7        1.47      -29.80     29.74 o 
 -16   8   7       12.30       -9.25     29.63 o 
 -15   8   7        0.09        2.95     34.36 o 
 -14   8   7        1.25       -8.47     31.57 o 
 -13   8   7        6.71       28.75     29.10 o 
 -12   8   7       71.06       79.19     35.26 o 
 -11   8   7        9.98       -1.04     27.88 o 
 -10   8   7      429.80      488.82     72.77 o 
  -9   8   7      228.20      315.25     81.10 o 
  -8   8   7        8.80        9.75     35.39 o 
  -7   8   7      103.24       93.10     27.70 o 
  -6   8   7       77.06      105.10     29.31 o 
  -5   8   7       43.95       65.24     20.60 o 
  -4   8   7       29.24       36.74     19.40 o 
  -3   8   7        7.35       21.70     16.68 o 
  -2   8   7        4.78        7.14     21.68 o 
  -1   8   7        2.80       27.37     25.54 o 
   0   8   7      750.01      713.92     64.76 o 
   1   8   7     1064.59      998.58     73.53 o 
   2   8   7      893.80      822.90     68.59 o 
   3   8   7      965.29      901.88     72.35 o 
   4   8   7        1.56       -7.11     23.28 o 
   5   8   7      161.81      180.51     43.38 o 
   6   8   7      217.01      203.99     67.60 o 
   7   8   7      541.58      520.73     77.61 o 
   8   8   7       71.09      120.67     55.38 o 
   9   8   7      174.52      165.11     60.30 o 
  10   8   7      101.80      102.70     50.25 o 
  11   8   7       91.05       78.10     51.17 o 
  12   8   7       17.18      -43.41     35.22 o 
  13   8   7      142.06      133.72     60.18 o 
  14   8   7       64.75        6.17     46.93 o 
 -15   9   7       44.36      215.33     55.08 o 
 -14   9   7      112.21      247.80     66.68 o 
 -13   9   7      260.67      423.30     93.60 o 
 -12   9   7       54.01       80.04     43.24 o 
 -11   9   7       56.94       99.19     54.84 o 
 -10   9   7      758.95      821.86    106.93 o 
  -9   9   7       53.80       51.56     47.05 o 
  -8   9   7      287.66      432.30     98.02 o 
  -7   9   7        7.62      -22.85     19.39 o 
  -6   9   7       16.24       17.80     28.31 o 
  -5   9   7       59.98       63.95     32.21 o 
  -4   9   7        2.87       -7.81     23.65 o 
  -3   9   7       27.35       31.07     27.00 o 
  -2   9   7       56.75       69.88     33.58 o 
  -1   9   7       10.31        5.49     25.92 o 
   0   9   7      152.59      180.10     46.44 o 
   1   9   7       30.10       27.51     30.66 o 
   2   9   7       99.47      113.74     56.57 o 
   3   9   7      132.28      102.75     66.91 o 
   4   9   7       60.01       88.74     35.17 o 
   5   9   7       84.50       89.25     48.72 o 
   6   9   7      233.57      173.01     47.64 o 
   7   9   7       25.56      -39.30     35.76 o 
   8   9   7        0.49      -23.80     38.48 o 
 -35   0   8      225.66      285.99     45.65 o 
 -34   0   8        1.71       47.50     40.64 o 
 -33   0   8     1021.56     1003.99     65.73 o 
 -32   0   8       85.77       61.70     28.63 o 
 -31   0   8       44.93       23.75     22.59 o 
 -30   0   8       52.90       53.46     14.56 o 
 -29   0   8       53.40       29.41     13.28 o 
 -28   0   8      308.71      327.58     24.94 o 
 -27   0   8       66.67       82.20     14.19 o 
 -26   0   8       58.63       61.83     12.90 o 
 -25   0   8      193.68      180.47     17.04 o 
 -24   0   8      161.73      173.43     16.55 o 
 -23   0   8    14845.95    13870.56    128.08 o 
 -22   0   8       51.11       35.02     11.05 o 
 -21   0   8    15124.79    14081.96    185.99 o 
 -20   0   8     1032.90     1010.04     28.43 o 
 -19   0   8      270.19      220.03     15.84 o 
 -18   0   8       48.96       52.33     11.17 o 
 -17   0   8     2636.62     2480.82     45.00 o 
 -16   0   8     2251.75     2135.71     35.61 o 
 -15   0   8      550.94      780.56     21.71 o 
 -14   0   8     4429.42     4598.03     61.98 o 
 -13   0   8      927.41     1214.94     24.82 o 
 -12   0   8    24738.62    25478.13    181.10 o 
 -11   0   8    10441.08    10978.79     90.26 o 
 -10   0   8      544.79      696.69     17.62 o 
  -9   0   8    10621.66    10733.96     86.59 o 
  -8   0   8      141.15      172.44      9.43 o 
  -7   0   8      316.09      196.76      9.85 o 
  -6   0   8      115.64      130.71      8.79 o 
  -5   0   8      155.26      193.38      7.96 o 
  -4   0   8     4752.82     4812.93     53.56 o 
  -3   0   8      838.93      860.28     19.10 o 
  -2   0   8      295.08      319.72     13.09 o 
  -1   0   8       96.63       36.82      5.59 o 
   0   0   8        7.11        6.33      4.59 o 
   1   0   8    21426.07    21487.78    173.01 o 
   2   0   8      112.63      165.50     11.64 o 
   3   0   8     8886.34     9609.41     94.37 o 
   4   0   8    26239.17    26920.22    314.53 o 
   5   0   8      314.71      482.25     15.92 o 
   6   0   8     8780.20     8597.04     75.77 o 
   7   0   8      877.89     1216.47     24.09 o 
   8   0   8     1168.08     1081.70     23.71 o 
   9   0   8     3120.16     2977.71     40.92 o 
  10   0   8       63.50       66.68     10.28 o 
  11   0   8      180.77      171.78     13.90 o 
  12   0   8       48.07       29.76      9.87 o 
  13   0   8    12412.12    12320.52    171.02 o 
  14   0   8      197.74      170.27     15.67 o 
  15   0   8     8183.10     8028.74    103.56 o 
  16   0   8     2317.00     2328.04     42.66 o 
  17   0   8       17.24        5.81     10.05 o 
  18   0   8      216.77      258.32     23.17 o 
  19   0   8      626.30      630.73     30.93 o 
  20   0   8       79.98       76.86     15.64 o 
  21   0   8      187.40      207.96     22.69 o 
  22   0   8      120.86      168.22     21.14 o 
  23   0   8      148.01      176.59     22.42 o 
  24   0   8       56.76       44.95     21.48 o 
  25   0   8      412.80      507.06     65.97 o 
  26   0   8      696.87     1078.92    106.61 o 
  27   0   8      205.61      404.58     79.70 o 
 -34   1   8        4.13       -5.60     12.18 o 
 -33   1   8      490.11      606.88     29.31 o 
 -32   1   8      366.79      394.93     25.61 o 
 -31   1   8       24.24       16.11     12.66 o 
 -30   1   8        0.18        6.34     10.02 o 
 -29   1   8       88.68       77.38     12.95 o 
 -28   1   8       34.33       30.25     14.81 o 
 -27   1   8      351.95      331.47     19.64 o 
 -26   1   8      805.87      728.84     25.06 o 
 -25   1   8      531.79      448.00     20.73 o 
 -24   1   8      368.12      357.22     18.37 o 
 -23   1   8        9.39        7.72      4.62 o 
 -22   1   8      818.77      797.96     19.51 o 
 -21   1   8       19.21       23.17      6.30 o 
 -20   1   8        0.65        7.49      5.42 o 
 -19   1   8      154.08      148.05      9.39 o 
 -18   1   8       99.21       90.07      7.64 o 
 -17   1   8      125.94      102.61      7.67 o 
 -16   1   8      266.61      264.32     10.31 o 
 -15   1   8     1196.47     1232.35     18.01 o 
 -14   1   8      140.16      163.42      7.74 o 
 -13   1   8      647.91      551.84     15.74 o 
 -12   1   8     3148.47     3100.95     31.09 o 
 -11   1   8    16865.13    17895.53    108.31 o 
 -10   1   8     4071.40     4183.51     29.59 o 
  -9   1   8     4876.53     5175.35     37.43 o 
  -8   1   8      247.29      305.60      7.59 o 
  -7   1   8     2028.33     2156.17     26.10 o 
  -6   1   8     4695.45     4536.99     35.82 o 
  -5   1   8     3766.87     3639.73     30.47 o 
  -4   1   8       40.33       18.11      3.62 o 
  -3   1   8     5297.47     4967.43     48.20 o 
  -2   1   8     4702.90     4969.71     42.19 o 
  -1   1   8      248.41      326.81     11.35 o 
   0   1   8       53.78       81.21      6.66 o 
   1   1   8     3325.02     3674.94     38.94 o 
   2   1   8      998.32     1139.53     17.23 o 
   3   1   8     5412.31     5724.35     47.32 o 
   4   1   8     4737.18     4990.41     59.33 o 
   5   1   8      858.96      811.66     36.85 o 
   6   1   8       49.96       56.00      5.42 o 
   7   1   8     4072.10     4166.30     38.17 o 
   8   1   8      554.42      641.81     14.01 o 
   9   1   8      372.96      362.09     11.82 o 
  10   1   8        2.39       -0.93      5.04 o 
  11   1   8      324.60      328.41     12.86 o 
  12   1   8     1967.98     1897.55     27.17 o 
  13   1   8      114.90      106.06      9.92 o 
  14   1   8     1011.58     1002.45     21.74 o 
  15   1   8       24.55       23.51      7.46 o 
  16   1   8      137.64      133.19     11.15 o 
  17   1   8        4.22        7.42      6.76 o 
  18   1   8        4.65        3.20      7.28 o 
  19   1   8      837.47      768.33     23.53 o 
  20   1   8       94.82       91.63     11.90 o 
  21   1   8       10.73        8.06     10.78 o 
  22   1   8       31.29       15.24     18.56 o 
  23   1   8       34.69       49.56     14.41 o 
  24   1   8       28.81       30.73     14.59 o 
  25   1   8       12.31       42.13     16.04 o 
  26   1   8       32.79       77.72     18.81 o 
 -34   2   8      417.58      476.65     35.27 o 
 -33   2   8       91.28       72.25     21.05 o 
 -32   2   8       16.71       30.89     11.83 o 
 -31   2   8      120.19      154.20     18.52 o 
 -30   2   8        1.10       11.10     11.81 o 
 -29   2   8      209.97      243.62     20.85 o 
 -28   2   8       49.42       52.65     10.41 o 
 -27   2   8      183.33      128.15     14.82 o 
 -26   2   8        9.69       16.52      9.51 o 
 -25   2   8      421.27      384.99     20.72 o 
 -24   2   8      111.96       95.21     12.18 o 
 -23   2   8      614.20      591.67     22.01 o 
 -22   2   8     2272.73     2170.86     50.11 o 
 -21   2   8     2124.28     1930.75     34.89 o 
 -20   2   8      322.75      312.21     16.46 o 
 -19   2   8     4271.67     4013.14     48.24 o 
 -18   2   8      673.49      719.40     20.54 o 
 -17   2   8     5933.00     5548.99     55.39 o 
 -16   2   8      301.89      301.83     13.84 o 
 -15   2   8        5.54        8.31      5.43 o 
 -14   2   8      238.00      284.61     12.21 o 
 -13   2   8      821.55      864.04     18.31 o 
 -12   2   8      123.85      164.08      9.60 o 
 -11   2   8      208.78      240.06     10.54 o 
 -10   2   8      498.60      501.95     13.22 o 
  -9   2   8     2221.38     2341.42     27.96 o 
  -8   2   8     1859.47     1997.08     24.51 o 
  -7   2   8      189.93      158.36      8.43 o 
  -6   2   8     5401.17     5526.64     44.02 o 
  -5   2   8     6319.78     6511.01     53.36 o 
  -4   2   8      406.43      349.72      8.43 o 
  -3   2   8     1363.69     1395.80     23.04 o 
  -2   2   8     4297.93     4760.07     71.10 o 
  -1   2   8      609.19      658.06     28.12 o 
   0   2   8      219.80      308.35     12.19 o 
   1   2   8     2326.45     2409.38     54.13 o 
   2   2   8     2403.10     2217.81     24.13 o 
   3   2   8      304.63      336.74      9.02 o 
   4   2   8     1010.93      894.92     14.98 o 
   5   2   8     1252.65     1302.40     20.99 o 
   6   2   8      637.74      695.55     17.45 o 
   7   2   8        1.18       10.81      4.91 o 
   8   2   8       27.89       30.26      6.34 o 
   9   2   8     2317.68     2178.80     27.05 o 
  10   2   8      622.67      632.36     15.70 o 
  11   2   8     1564.59     1565.83     24.45 o 
  12   2   8      120.17      147.05     11.18 o 
  13   2   8     3188.06     3118.55     46.88 o 
  14   2   8      989.35      974.97     27.74 o 
  15   2   8        6.34       27.03     10.67 o 
  16   2   8     1012.36      938.52     28.85 o 
  17   2   8      103.50      105.66     14.50 o 
  18   2   8       34.96       43.75     12.19 o 
  19   2   8       32.89       27.59     14.84 o 
  20   2   8        0.49       -8.58     13.24 o 
  21   2   8       26.22       16.76     19.79 o 
  22   2   8       49.26       70.12     15.61 o 
  23   2   8       92.10       72.74     27.01 o 
  24   2   8        7.14       15.67     13.96 o 
  25   2   8       53.28       62.88     22.38 o 
  26   2   8      812.23     1064.80     48.78 o 
 -33   3   8      208.82      162.94     21.12 o 
 -32   3   8       64.06      107.35     19.22 o 
 -31   3   8       89.38      119.12     18.41 o 
 -30   3   8      127.23      143.66     17.11 o 
 -29   3   8       28.71       48.77     13.95 o 
 -28   3   8       40.32       44.31     12.26 o 
 -27   3   8       58.49       37.98     11.36 o 
 -26   3   8        5.36       15.88      9.41 o 
 -25   3   8        2.61        5.24      9.14 o 
 -24   3   8        0.65        8.56      8.84 o 
 -23   3   8      340.91      323.43     18.33 o 
 -22   3   8      881.58      899.71     25.82 o 
 -21   3   8     2253.26     2224.36     37.73 o 
 -20   3   8      516.02      537.23     19.94 o 
 -19   3   8      336.74      358.02     17.05 o 
 -18   3   8     1920.92     1769.82     31.47 o 
 -17   3   8       52.94       49.57      9.35 o 
 -16   3   8       11.63        9.50      6.73 o 
 -15   3   8      241.79      202.36     15.15 o 
 -14   3   8       46.17       56.29      8.37 o 
 -13   3   8     1522.24     1499.22     23.76 o 
 -12   3   8      516.26      553.44     14.53 o 
 -11   3   8      970.43      922.66     19.51 o 
 -10   3   8      361.51      317.55     10.48 o 
  -9   3   8      639.04      774.14     18.76 o 
  -8   3   8     1730.40     1757.22     27.71 o 
  -7   3   8       80.26       98.75      8.03 o 
  -6   3   8     1023.00     1235.12     30.17 o 
  -5   3   8     3818.79     4042.17     42.10 o 
  -4   3   8        3.51       -3.05      7.32 o 
  -3   3   8     3654.75     3910.27     39.18 o 
  -2   3   8     1093.26     1224.00     39.80 o 
  -1   3   8     2588.55     2634.84     42.13 o 
   0   3   8      204.02      210.39      9.11 o 
   1   3   8       29.73       31.27      5.97 o 
   2   3   8        2.33        6.96      4.85 o 
   3   3   8        2.52        4.53      8.14 o 
   4   3   8       86.83      106.03      9.22 o 
   5   3   8     1611.27     1569.40     25.60 o 
   6   3   8     1558.68     1537.15     27.16 o 
   7   3   8      295.09      287.59     17.46 o 
   8   3   8       11.81        3.45      7.58 o 
   9   3   8     1947.95     1791.66     35.30 o 
  10   3   8       33.34       29.63     12.69 o 
  11   3   8        0.00        4.02     10.13 o 
  12   3   8     3275.12     3291.61     53.11 o 
  13   3   8        7.58       12.28     11.63 o 
  14   3   8       62.22       60.95     13.36 o 
  15   3   8      580.83      557.77     29.91 o 
  16   3   8       14.13       11.66     14.81 o 
  17   3   8      171.04      131.30     24.85 o 
  18   3   8      111.19      127.66     17.66 o 
  19   3   8        0.94       -7.72     11.40 o 
  20   3   8        4.94       -9.43     17.49 o 
  21   3   8       15.61        6.49     19.21 o 
  22   3   8       97.48      101.33     18.46 o 
  23   3   8        0.97        0.96     22.04 o 
  24   3   8       78.25       93.00     22.51 o 
  25   3   8       28.67       61.16     22.47 o 
 -32   4   8       61.91       52.82     15.05 o 
 -31   4   8       11.49       35.33     17.52 o 
 -30   4   8      111.98      155.70     27.24 o 
 -29   4   8      893.12     1054.76     33.10 o 
 -28   4   8       71.16       63.25     13.10 o 
 -27   4   8      432.15      471.98     26.71 o 
 -26   4   8      226.12      193.07     17.43 o 
 -25   4   8       69.32       54.97     11.56 o 
 -24   4   8      171.36      179.78     16.02 o 
 -23   4   8        0.19        5.97      8.42 o 
 -22   4   8        4.94        3.63      8.24 o 
 -21   4   8       50.28       58.09     10.51 o 
 -20   4   8      256.71      231.86     15.59 o 
 -19   4   8      315.74      313.43     16.71 o 
 -18   4   8       11.67       20.97      8.18 o 
 -17   4   8     7684.85     7551.67     69.21 o 
 -16   4   8       36.05       62.74      9.05 o 
 -15   4   8       30.81       45.69      7.87 o 
 -14   4   8     1761.27     1711.87     26.48 o 
 -13   4   8       94.17       99.92      8.07 o 
 -12   4   8       30.78       53.53      7.56 o 
 -11   4   8      379.19      388.37     21.17 o 
 -10   4   8       27.59       41.40      6.45 o 
  -9   4   8       22.13       18.53      4.78 o 
  -8   4   8        0.91        0.73      6.81 o 
  -7   4   8      732.16      729.17     26.62 o 
  -6   4   8       12.80        9.10      8.90 o 
  -5   4   8      495.74      566.56     33.51 o 
  -4   4   8        0.07       12.72     18.24 o 
  -3   4   8      119.39      156.55     15.66 o 
  -2   4   8     3067.46     3188.93     62.91 o 
  -1   4   8     2650.73     2735.26     69.52 o 
   0   4   8        0.08        9.09      4.40 o 
   1   4   8      236.66      207.51     11.94 o 
   2   4   8        2.05       13.74      5.93 o 
   3   4   8      564.17      618.77     17.04 o 
   4   4   8      107.91       89.07     10.08 o 
   5   4   8      527.59      609.96     19.94 o 
   6   4   8       92.95       93.63      9.01 o 
   7   4   8       75.40       72.94     15.66 o 
   8   4   8     1444.80     1423.90     44.89 o 
   9   4   8     2573.28     2626.73     71.87 o 
  10   4   8       20.94       14.99     21.17 o 
  11   4   8      677.08      651.33     34.07 o 
  12   4   8      124.44      110.21     16.71 o 
  13   4   8        3.15        6.64     12.86 o 
  14   4   8       45.66       48.57     15.88 o 
  15   4   8      731.61      758.31     45.80 o 
  16   4   8        4.07       -2.74     14.53 o 
  17   4   8       47.29       39.09     16.88 o 
  18   4   8       30.89       25.80     16.73 o 
  19   4   8      671.71      609.91     34.39 o 
  20   4   8       24.21       51.09     19.46 o 
  21   4   8       50.59       54.03     20.27 o 
  22   4   8      375.51      442.06     35.67 o 
  23   4   8      183.76      247.61     29.48 o 
  24   4   8       36.31       68.11     22.68 o 
 -30   5   8        0.19        8.85     14.48 o 
 -29   5   8        1.57        8.10     19.79 o 
 -28   5   8       69.47       81.22     14.69 o 
 -27   5   8       43.85       76.44     18.41 o 
 -26   5   8       57.25       58.65     18.31 o 
 -25   5   8       17.57       12.26      9.32 o 
 -24   5   8       17.73       20.65     10.60 o 
 -23   5   8        1.96       13.33     10.38 o 
 -22   5   8       23.89       18.48      9.17 o 
 -21   5   8        6.52        5.68      8.34 o 
 -20   5   8      277.58      259.63     16.44 o 
 -19   5   8        0.80       -3.92      7.48 o 
 -18   5   8        0.87       -7.77      8.49 o 
 -17   5   8       99.22      104.10     10.55 o 
 -16   5   8      330.46      385.93     29.44 o 
 -15   5   8     2653.56     2524.54     54.61 o 
 -14   5   8       11.15       10.00     10.07 o 
 -13   5   8       40.32       14.56     14.09 o 
 -12   5   8      527.24      537.02     30.91 o 
 -11   5   8       52.62       81.59     15.85 o 
 -10   5   8       76.33       70.62     15.08 o 
  -9   5   8     1090.91     1045.51     36.97 o 
  -8   5   8       10.29       22.87     10.92 o 
  -7   5   8        6.06       13.78      8.78 o 
  -6   5   8        0.74       -5.35      7.90 o 
  -5   5   8     2184.61     2134.28     72.13 o 
  -4   5   8      815.76      720.94     32.55 o 
  -3   5   8     1098.23     1120.59     38.73 o 
  -2   5   8      358.19      367.91     23.57 o 
  -1   5   8      133.48      125.16     15.02 o 
   0   5   8     1696.04     1603.06     35.65 o 
   1   5   8      797.42      705.79     24.03 o 
   2   5   8      235.40      244.62     24.27 o 
   3   5   8        0.03       -2.51      8.77 o 
   4   5   8       62.02       77.37     10.79 o 
   5   5   8        0.47        1.09      6.53 o 
   6   5   8      858.54      831.82     49.87 o 
   7   5   8      145.29      140.97     12.47 o 
   8   5   8      322.52      310.34     35.31 o 
   9   5   8      323.02      292.44     25.17 o 
  10   5   8      343.30      369.67     34.62 o 
  11   5   8       41.30       39.70     14.95 o 
  12   5   8      100.57       77.22     18.43 o 
  13   5   8       83.92       82.29     20.15 o 
  14   5   8       85.47      105.62     17.93 o 
  15   5   8       49.24       74.16     17.27 o 
  16   5   8       31.10       22.13     15.91 o 
  17   5   8      125.41      106.45     20.64 o 
  18   5   8        0.28      -10.74     19.12 o 
  19   5   8      631.74      648.61     38.47 o 
  20   5   8      464.37      597.37     48.45 o 
  21   5   8       86.78       85.66     22.50 o 
  22   5   8      187.71      229.79     28.81 o 
 -28   6   8       33.41       65.97     15.73 o 
 -27   6   8       86.15      140.61     29.59 o 
 -26   6   8      296.89      326.82     36.37 o 
 -25   6   8        0.57       -6.40     11.14 o 
 -24   6   8       33.41       18.33     13.10 o 
 -23   6   8       46.87       42.15     11.20 o 
 -22   6   8      180.73      189.48     18.22 o 
 -21   6   8      253.34      307.22     22.31 o 
 -20   6   8        0.01        9.61     13.02 o 
 -19   6   8      213.56      199.61     24.51 o 
 -18   6   8      272.60      279.26     26.37 o 
 -17   6   8      247.42      203.26     21.98 o 
 -16   6   8      507.06      554.79     30.69 o 
 -15   6   8      136.78      128.59     19.03 o 
 -14   6   8      630.55      563.88     29.26 o 
 -13   6   8     1485.36     1357.20     54.83 o 
 -12   6   8      259.33      304.71     27.31 o 
 -11   6   8      485.00      543.05     32.72 o 
 -10   6   8       70.75       89.27     22.07 o 
  -9   6   8      124.91      154.00     20.06 o 
  -8   6   8       27.67       28.68     18.86 o 
  -7   6   8      187.91      175.49     31.06 o 
  -6   6   8       88.08       99.35     18.66 o 
  -5   6   8       17.47       -7.78     10.09 o 
  -4   6   8        0.06       -2.29     10.32 o 
  -3   6   8       22.67       12.43     10.30 o 
  -2   6   8      175.19      173.89     24.16 o 
  -1   6   8      462.83      426.07     31.75 o 
   0   6   8      611.39      737.24     39.39 o 
   1   6   8      575.63      576.37     34.00 o 
   2   6   8      291.83      259.68     42.72 o 
   3   6   8     2158.89     2254.42     96.99 o 
   4   6   8        9.60       27.22     21.66 o 
   5   6   8       39.64       44.55     25.28 o 
   6   6   8       14.89       39.17     25.42 o 
   7   6   8     3651.15     3473.61    123.22 o 
   8   6   8      549.96      540.68     55.78 o 
   9   6   8        0.02        6.74     12.95 o 
  10   6   8       69.27       64.47     16.57 o 
  11   6   8      193.80      205.78     24.67 o 
  12   6   8        0.16        7.86     13.99 o 
  13   6   8      476.53      489.70     35.01 o 
  14   6   8       29.21       51.45     19.74 o 
  15   6   8      314.83      283.54     33.01 o 
  16   6   8       17.78       30.89     29.01 o 
  17   6   8      325.83      374.64     66.64 o 
  18   6   8       31.54       61.08     25.47 o 
  19   6   8       34.15       18.86     19.95 o 
  20   6   8       74.30       42.12     26.95 o 
 -24   7   8       59.25      105.17     26.53 o 
 -23   7   8      171.10      220.55     41.47 o 
 -22   7   8       61.90       37.34     23.84 o 
 -21   7   8       17.48       28.02     20.74 o 
 -20   7   8        0.79        3.35     16.67 o 
 -19   7   8       24.28       33.48     29.65 o 
 -18   7   8       83.45      100.16     19.59 o 
 -17   7   8      138.63      172.16     22.66 o 
 -16   7   8       25.45       39.71     14.64 o 
 -15   7   8      138.06      145.95     20.52 o 
 -14   7   8      202.49      208.71     34.83 o 
 -13   7   8       39.91       31.59     12.03 o 
 -12   7   8        7.19       -4.58     15.24 o 
 -11   7   8       22.82       -3.17     15.24 o 
 -10   7   8      662.62      660.82     41.06 o 
  -9   7   8      663.78      659.43     41.11 o 
  -8   7   8      439.31      448.76     35.43 o 
  -7   7   8      401.88      420.59     45.78 o 
  -6   7   8      227.71      276.09     39.38 o 
  -5   7   8       87.38      100.63     25.41 o 
  -4   7   8       12.74        1.45     16.68 o 
  -3   7   8      346.05      408.70     35.91 o 
  -2   7   8       20.77       18.42     14.98 o 
  -1   7   8      915.14      962.55     69.78 o 
   0   7   8       39.36       57.93     27.61 o 
   1   7   8      964.12      933.08     67.59 o 
   2   7   8       67.23       54.74     26.82 o 
   3   7   8       14.57       27.06     25.02 o 
   4   7   8       18.20       -2.84     23.40 o 
   5   7   8      118.80       88.31     31.01 o 
   6   7   8      118.43      127.80     67.36 o 
   7   7   8        2.32       -0.98     21.67 o 
   8   7   8      344.41      298.01     67.84 o 
   9   7   8      438.98      364.46     71.51 o 
  10   7   8      432.33      380.70     78.71 o 
  11   7   8      315.64      345.12     38.48 o 
  12   7   8        2.73       29.06     15.47 o 
  13   7   8       57.45       58.57     39.00 o 
  14   7   8       95.23      109.38     25.06 o 
  15   7   8      232.75      338.42     58.24 o 
  16   7   8      226.26      272.08     33.56 o 
  17   7   8        3.61        0.18     44.54 o 
 -21   8   8       90.19      123.35     49.33 o 
 -20   8   8       27.33       75.65     48.64 o 
 -19   8   8      294.07      358.13     62.40 o 
 -18   8   8        6.03        5.26     41.78 o 
 -17   8   8       44.61        3.21     31.85 o 
 -16   8   8      118.89      155.46     55.58 o 
 -15   8   8        2.36      -14.60     46.63 o 
 -14   8   8       45.38       31.52     48.45 o 
 -13   8   8       83.27       86.86     23.13 o 
 -12   8   8      182.09      176.16     68.98 o 
 -11   8   8      869.35      797.55    102.89 o 
 -10   8   8      232.81      227.82     72.29 o 
  -9   8   8       14.16       44.50     43.49 o 
  -8   8   8      278.12      471.61    100.35 o 
  -7   8   8        4.05       17.51     19.34 o 
  -6   8   8       19.18       20.09     33.84 o 
  -5   8   8        4.25       23.35     15.60 o 
  -4   8   8       50.76       50.06     27.87 o 
  -3   8   8       66.43       77.66     31.33 o 
  -2   8   8       92.37       86.30     34.49 o 
  -1   8   8      100.14      107.90     36.33 o 
   0   8   8      493.60      579.50     65.98 o 
   1   8   8      936.94      774.83     82.58 o 
   2   8   8      707.80      686.09     64.05 o 
   3   8   8      339.30      305.96     79.73 o 
   4   8   8      214.66      260.92     49.14 o 
   5   8   8       28.28       19.75     24.62 o 
   6   8   8      160.58      140.30     39.80 o 
   7   8   8       35.64       32.80     31.03 o 
   8   8   8       14.27       -5.17     37.10 o 
   9   8   8      135.45      168.25     62.30 o 
  10   8   8      250.96      285.08     72.75 o 
  11   8   8        5.27       14.46     46.06 o 
  12   8   8       61.46       66.76     55.47 o 
  13   8   8       10.57       -1.06     47.73 o 
 -15   9   8       30.68       91.46     45.72 o 
 -14   9   8      341.29      567.67     83.11 o 
 -13   9   8       31.39      110.08     48.98 o 
 -12   9   8      294.78      361.58     94.29 o 
 -11   9   8       67.61       35.15     45.44 o 
 -10   9   8      409.39      452.30     97.59 o 
  -9   9   8       51.39       87.21     50.45 o 
  -8   9   8        0.06        9.95     24.36 o 
  -7   9   8       23.95        9.47     46.50 o 
  -6   9   8       15.71       32.60     37.35 o 
  -5   9   8        2.23       -2.58     23.10 o 
  -4   9   8       26.48       43.00     29.80 o 
  -3   9   8       35.33       35.25     28.54 o 
  -2   9   8        4.19       17.72     24.21 o 
  -1   9   8      348.53      321.81     58.61 o 
   0   9   8       12.74       -7.92     37.01 o 
   1   9   8        0.00       42.22     41.83 o 
   2   9   8       32.19       13.02     26.67 o 
   3   9   8      123.87      178.80     43.69 o 
   4   9   8       11.35       20.62     29.56 o 
   5   9   8      214.28      297.74    131.16 o 
   6   9   8       17.15       40.63     34.43 o 
   7   9   8        0.09      -43.05     33.83 o 
 -35   1   9      173.12      214.33     32.38 o 
 -34   1   9       16.91       41.65     15.90 o 
 -33   1   9        0.97        1.02     29.13 o 
 -32   1   9        6.43       25.14     11.56 o 
 -31   1   9        0.04        5.81      9.83 o 
 -30   1   9       85.22       64.43     13.89 o 
 -29   1   9       14.36       19.22     10.43 o 
 -28   1   9       95.91       89.47     13.20 o 
 -27   1   9      595.35      561.01     23.03 o 
 -26   1   9        0.47       -4.10      6.75 o 
 -25   1   9        0.03       -5.90      5.19 o 
 -24   1   9      151.82      128.58     11.02 o 
 -23   1   9      445.13      443.08     16.06 o 
 -22   1   9       61.68       63.32      8.06 o 
 -21   1   9      106.49      110.98      9.21 o 
 -20   1   9      121.77      119.00      9.11 o 
 -19   1   9        0.10       -1.72      4.95 o 
 -18   1   9      325.00      310.26     11.39 o 
 -17   1   9      498.47      481.29     13.16 o 
 -16   1   9        1.40       -0.67      3.79 o 
 -15   1   9     1136.28      986.96     17.20 o 
 -14   1   9      185.44      171.72      8.37 o 
 -13   1   9     8227.94     8446.14     57.17 o 
 -12   1   9     1622.44     1525.22     18.42 o 
 -11   1   9     2775.69     2698.92     22.05 o 
 -10   1   9       71.43       94.08      5.79 o 
  -9   1   9     2540.43     2892.43     24.37 o 
  -8   1   9      360.05      303.52      7.92 o 
  -7   1   9        0.24       -2.21      2.78 o 
  -6   1   9     3076.92     2889.92     29.13 o 
  -5   1   9      696.14      697.07     12.91 o 
  -4   1   9     1530.48     1378.46     17.51 o 
  -3   1   9     1097.79     1044.07     14.62 o 
  -2   1   9      935.85      859.50     15.50 o 
  -1   1   9      244.31      269.28     10.90 o 
   0   1   9      149.70      165.01      8.00 o 
   1   1   9        1.37        6.59      4.61 o 
   2   1   9     1717.40     1716.04     32.48 o 
   3   1   9     2281.96     2422.42     74.29 o 
   4   1   9     1068.09     1041.86     15.82 o 
   5   1   9      775.38      834.05     14.90 o 
   6   1   9     1000.18      898.24     20.61 o 
   7   1   9      248.07      241.06      9.69 o 
   8   1   9        4.43        4.32      5.29 o 
   9   1   9      785.24      778.44     21.04 o 
  10   1   9      215.90      200.59     13.42 o 
  11   1   9        5.38       16.47      7.37 o 
  12   1   9     2420.06     2357.68     33.62 o 
  13   1   9      174.71      152.15     11.23 o 
  14   1   9        5.78       10.98      6.80 o 
  15   1   9      261.38      284.36     14.62 o 
  16   1   9      147.87      156.88     13.23 o 
  17   1   9        0.02        7.97      7.83 o 
  18   1   9        4.10        4.01      8.06 o 
  19   1   9       21.40       24.26      9.53 o 
  20   1   9       19.18       33.42     11.90 o 
  21   1   9       17.25       45.56     17.80 o 
  22   1   9        7.92      -14.58     16.27 o 
  23   1   9       54.17       39.72     16.59 o 
  24   1   9       36.73       64.43     18.56 o 
  25   1   9       69.63       47.24     23.20 o 
  26   1   9      289.91      329.23     39.77 o 
 -34   2   9       11.81       38.54     13.85 o 
 -33   2   9        0.06      -14.87     11.26 o 
 -32   2   9      182.09      205.49     18.94 o 
 -31   2   9      205.18      233.67     22.06 o 
 -30   2   9      244.53      251.52     21.88 o 
 -29   2   9      369.53      335.55     21.35 o 
 -28   2   9       31.55       39.03     11.63 o 
 -27   2   9      174.48      156.97     16.12 o 
 -26   2   9       14.45       23.58     10.04 o 
 -25   2   9     1577.34     1520.98     36.82 o 
 -24   2   9      809.96      759.91     27.38 o 
 -23   2   9       92.47       74.64     11.40 o 
 -22   2   9      350.80      313.16     17.71 o 
 -21   2   9    11453.20    11427.57    108.49 o 
 -20   2   9       19.12       12.38      8.18 o 
 -19   2   9      544.73      515.57     28.94 o 
 -18   2   9      184.90      156.29     12.30 o 
 -17   2   9        2.73       -2.70      6.43 o 
 -16   2   9        1.46        0.24      5.14 o 
 -15   2   9      334.65      220.21     12.32 o 
 -14   2   9      241.59      268.91     12.62 o 
 -13   2   9      584.61      695.02     17.15 o 
 -12   2   9      230.22      178.17     10.05 o 
 -11   2   9     1184.79     1246.93     20.78 o 
 -10   2   9     3642.61     3481.21     37.72 o 
  -9   2   9       94.75       66.06      6.85 o 
  -8   2   9       41.61       76.70      9.98 o 
  -7   2   9      852.77      751.73     15.17 o 
  -6   2   9     2047.06     2291.38     25.46 o 
  -5   2   9     1680.50     1723.97     20.80 o 
  -4   2   9      911.97     1058.34     15.07 o 
  -3   2   9     2204.77     2204.94     25.83 o 
  -2   2   9      114.10      109.01      8.09 o 
  -1   2   9      643.21      786.32     22.29 o 
   0   2   9       35.52       21.88      6.06 o 
   1   2   9      452.35      562.47     11.20 o 
   2   2   9      716.00      743.21     14.90 o 
   3   2   9      329.04      403.02     10.65 o 
   4   2   9      150.28      187.66      8.52 o 
   5   2   9     1003.05      839.62     16.96 o 
   6   2   9      497.18      487.50     14.30 o 
   7   2   9       12.61       15.61      5.91 o 
   8   2   9       39.23       26.51      6.93 o 
   9   2   9      352.87      386.26     15.44 o 
  10   2   9     1697.88     1711.22     29.15 o 
  11   2   9     8166.57     8011.69     73.50 o 
  12   2   9     1420.65     1521.69     36.90 o 
  13   2   9      777.57      830.33     29.48 o 
  14   2   9       11.68       24.59     12.99 o 
  15   2   9      536.63      522.16     26.55 o 
  16   2   9      199.81      201.03     20.02 o 
  17   2   9      517.72      547.79     26.84 o 
  18   2   9      520.83      530.21     26.83 o 
  19   2   9        8.79      -18.07     12.49 o 
  20   2   9      186.31      203.46     26.45 o 
  21   2   9       77.10       72.99     16.31 o 
  22   2   9       70.12      106.29     18.14 o 
  23   2   9      150.82      165.51     21.02 o 
  24   2   9       95.33      156.94     30.58 o 
  25   2   9       69.33      119.90     68.81 o 
 -33   3   9      224.72      292.02     24.36 o 
 -32   3   9      107.64      124.38     21.87 o 
 -31   3   9       71.70      139.73     16.95 o 
 -30   3   9      130.32      116.00     18.94 o 
 -29   3   9        3.37       -3.53     11.93 o 
 -28   3   9       11.26       27.05     11.36 o 
 -27   3   9        2.93       15.18     10.34 o 
 -26   3   9      169.00      140.17     15.13 o 
 -25   3   9       42.84       23.96     10.38 o 
 -24   3   9       27.53       38.20     10.20 o 
 -23   3   9      501.70      530.12     21.31 o 
 -22   3   9       23.34        9.30      8.35 o 
 -21   3   9      178.78      161.39     14.06 o 
 -20   3   9        0.88        6.38      7.66 o 
 -19   3   9      201.31      170.43     13.63 o 
 -18   3   9     1812.38     1676.16     30.94 o 
 -17   3   9     4256.96     4113.51     47.80 o 
 -16   3   9      803.03      798.29     20.90 o 
 -15   3   9      116.00       97.56      9.78 o 
 -14   3   9        0.72       -4.52      5.40 o 
 -13   3   9      132.29      162.30     10.31 o 
 -12   3   9      215.90      204.38     11.04 o 
 -11   3   9      226.20      216.35     12.58 o 
 -10   3   9       40.65       26.47      5.43 o 
  -9   3   9     1036.28     1132.94     17.72 o 
  -8   3   9      394.38      472.37     15.27 o 
  -7   3   9     2292.01     2316.74     48.50 o 
  -6   3   9     2103.48     2278.86     30.94 o 
  -5   3   9     1539.23     1576.06     24.21 o 
  -4   3   9      209.90      160.49      8.88 o 
  -3   3   9     2544.31     2882.81     41.53 o 
  -2   3   9       86.31      115.98      9.52 o 
  -1   3   9     3313.04     3523.33     45.66 o 
   0   3   9     1822.22     1766.85     23.56 o 
   1   3   9      354.67      395.41     14.04 o 
   2   3   9      729.17      718.00     17.95 o 
   3   3   9     1150.39     1161.63     18.55 o 
   4   3   9      966.89      976.59     20.92 o 
   5   3   9      402.71      416.32     15.96 o 
   6   3   9      149.74      181.32     12.43 o 
   7   3   9      460.06      383.50     17.93 o 
   8   3   9       47.61       68.66     11.24 o 
   9   3   9     1600.24     1583.67     34.45 o 
  10   3   9     4670.69     4386.68     86.26 o 
  11   3   9      199.77      206.02     24.74 o 
  12   3   9       16.05       13.61     13.41 o 
  13   3   9      356.59      380.23     33.77 o 
  14   3   9      260.83      255.18     23.02 o 
  15   3   9      146.36      144.93     20.08 o 
  16   3   9      187.05      178.76     21.65 o 
  17   3   9        1.43        0.13     14.94 o 
  18   3   9        1.20       -5.60     14.44 o 
  19   3   9        9.84       -7.54     15.77 o 
  20   3   9        0.16      -15.40     15.68 o 
  21   3   9      156.11      219.98     26.89 o 
  22   3   9      102.86      111.60     23.34 o 
  23   3   9      127.96      176.47     25.79 o 
  24   3   9        4.42        7.43     29.91 o 
 -32   4   9        0.70       -7.06     11.46 o 
 -31   4   9      150.30      179.69     29.67 o 
 -30   4   9       81.83       86.25     14.69 o 
 -29   4   9       44.72       52.63     19.99 o 
 -28   4   9      207.78      234.83     19.88 o 
 -27   4   9        0.07       11.23     14.72 o 
 -26   4   9      132.72      139.13     15.65 o 
 -25   4   9        5.11        2.15      9.53 o 
 -24   4   9        0.74       21.35     10.09 o 
 -23   4   9      440.90      441.91     20.62 o 
 -22   4   9      478.13      496.45     21.08 o 
 -21   4   9       37.70       36.78      9.78 o 
 -20   4   9       58.60       54.55     10.70 o 
 -19   4   9      836.12      843.21     23.60 o 
 -18   4   9     1357.53     1324.21     27.94 o 
 -17   4   9     2786.10     2733.50     38.62 o 
 -16   4   9     1749.83     1633.24     29.87 o 
 -15   4   9      503.39      520.00     17.28 o 
 -14   4   9        1.40        2.29      5.71 o 
 -13   4   9      151.50      152.34     10.08 o 
 -12   4   9       17.62       16.35      7.12 o 
 -11   4   9      641.57      569.90     18.74 o 
 -10   4   9        9.79        9.94      5.74 o 
  -9   4   9       52.13       40.46      6.56 o 
  -8   4   9       44.53       45.21      8.64 o 
  -7   4   9      163.53      213.87     14.79 o 
  -6   4   9      951.55     1083.30     47.91 o 
  -5   4   9       44.42       76.47      6.77 o 
  -4   4   9     1101.68     1233.58     20.73 o 
  -3   4   9      299.31      309.26     19.65 o 
  -2   4   9      536.50      485.71     15.85 o 
  -1   4   9      882.58      943.06     19.56 o 
   0   4   9       96.92      102.28      8.38 o 
   1   4   9        4.58        1.41      5.86 o 
   2   4   9       72.24       66.38     11.59 o 
   3   4   9      140.77      117.38     14.85 o 
   4   4   9       46.97       36.97      7.64 o 
   5   4   9       20.50       27.13      7.17 o 
   6   4   9      268.87      229.71     19.42 o 
   7   4   9     3122.67     2949.64     66.44 o 
   8   4   9     1147.99     1093.52     32.19 o 
   9   4   9      838.09      893.76     30.92 o 
  10   4   9      283.17      295.68     21.84 o 
  11   4   9      367.12      313.32     22.96 o 
  12   4   9        9.57       -9.52     12.48 o 
  13   4   9       84.36       63.20     16.39 o 
  14   4   9       20.51       11.28     14.64 o 
  15   4   9       22.28       12.44     15.14 o 
  16   4   9        0.26      -13.16     14.50 o 
  17   4   9        7.48        6.18     16.00 o 
  18   4   9      140.27       99.16     21.36 o 
  19   4   9       19.35       13.37     19.53 o 
  20   4   9       12.01       20.38     19.51 o 
  21   4   9        6.77      -14.75     17.90 o 
  22   4   9        4.84       -0.74     19.28 o 
  23   4   9       22.41       31.02     21.15 o 
 -30   5   9        6.74       13.04     12.88 o 
 -29   5   9       26.08       24.17     11.82 o 
 -28   5   9        5.63        9.48     10.82 o 
 -27   5   9      125.11      149.22     18.54 o 
 -26   5   9        1.82        2.03      9.98 o 
 -25   5   9       11.08        1.30      9.03 o 
 -24   5   9       19.68       25.92     10.44 o 
 -23   5   9       24.88       28.38     10.32 o 
 -22   5   9       22.72        9.99      9.10 o 
 -21   5   9      130.52      137.66     13.81 o 
 -20   5   9        0.07        0.85      8.08 o 
 -19   5   9      121.51      111.53     11.99 o 
 -18   5   9       59.45       64.31      9.91 o 
 -17   5   9     1219.27     1225.32     25.93 o 
 -16   5   9      273.71      305.82     17.65 o 
 -15   5   9      199.16      188.24     15.24 o 
 -14   5   9      765.31      778.79     31.40 o 
 -13   5   9       50.06       55.08     13.04 o 
 -12   5   9        1.16      -11.82     11.60 o 
 -11   5   9        7.90       11.95     12.29 o 
 -10   5   9        1.16       -5.43      9.22 o 
  -9   5   9      114.36      119.91     16.88 o 
  -8   5   9      201.88      205.22     19.68 o 
  -7   5   9       30.50       14.84      8.91 o 
  -6   5   9      504.18      526.72     53.70 o 
  -5   5   9      181.70      185.24     27.00 o 
  -4   5   9       55.59       64.13     17.45 o 
  -3   5   9        3.09       15.70     15.75 o 
  -2   5   9      323.57      331.83     60.99 o 
  -1   5   9      148.15      135.57     29.46 o 
   0   5   9      127.17       98.82     26.49 o 
   1   5   9      293.08      273.90     13.97 o 
   2   5   9      195.93      175.24     12.76 o 
   3   5   9       11.20       16.13      7.41 o 
   4   5   9      584.23      530.35     36.54 o 
   5   5   9        5.69       12.29      8.87 o 
   6   5   9       46.05       47.66      8.78 o 
   7   5   9      123.99      122.45     16.81 o 
   8   5   9      277.47      271.75     35.51 o 
   9   5   9        8.79        4.01     11.47 o 
  10   5   9      244.14      233.34     24.50 o 
  11   5   9       87.43       72.97     18.27 o 
  12   5   9       26.18       30.19     16.63 o 
  13   5   9      306.08      306.52     29.51 o 
  14   5   9        6.10       -0.03     14.12 o 
  15   5   9      379.11      429.82     29.73 o 
  16   5   9       39.10       40.56     17.01 o 
  17   5   9       12.07       34.39     17.96 o 
  18   5   9      285.62      331.74     30.55 o 
  19   5   9        0.05      -11.29     17.65 o 
  20   5   9       24.12        1.70     33.83 o 
  21   5   9      132.15      189.35     27.62 o 
 -28   6   9       91.65      114.18     20.32 o 
 -27   6   9      102.52      167.43     28.99 o 
 -26   6   9       25.84       40.22     14.37 o 
 -25   6   9       32.19       47.98     13.38 o 
 -24   6   9      296.59      302.87     26.19 o 
 -23   6   9       82.64       83.70     12.62 o 
 -22   6   9      206.26      244.56     17.63 o 
 -21   6   9        5.61        6.29      8.72 o 
 -20   6   9       20.04       22.68     13.50 o 
 -19   6   9      145.22      145.34     21.19 o 
 -18   6   9       15.93       15.17     12.74 o 
 -17   6   9      168.22      185.14     22.68 o 
 -16   6   9      248.50      239.28     24.40 o 
 -15   6   9      277.82      287.63     25.44 o 
 -14   6   9     1462.75     1474.53     44.34 o 
 -13   6   9      190.75      228.01     25.71 o 
 -12   6   9      185.84      148.54     21.50 o 
 -11   6   9      573.29      535.58     31.15 o 
 -10   6   9       76.98       93.69     27.83 o 
  -9   6   9       95.07       82.21     26.93 o 
  -8   6   9      119.96      113.82     30.06 o 
  -7   6   9       99.99      102.18     25.13 o 
  -6   6   9        7.06       10.00     27.88 o 
  -5   6   9       50.80       53.18     31.56 o 
  -4   6   9        1.19       13.99     14.90 o 
  -3   6   9        1.00        3.60     14.09 o 
  -2   6   9       50.28       39.25     15.38 o 
  -1   6   9       71.33       85.41     18.09 o 
   0   6   9       33.10       41.06     18.24 o 
   1   6   9      375.32      435.97     53.03 o 
   2   6   9       25.21        7.42     18.56 o 
   3   6   9        3.17       30.24     21.01 o 
   4   6   9       39.75       27.02     22.49 o 
   5   6   9      407.76      401.99     53.76 o 
   6   6   9      157.71      204.95     19.49 o 
   7   6   9      505.74      615.01     46.48 o 
   8   6   9       11.46        9.81     11.61 o 
   9   6   9        5.63        1.29     11.56 o 
  10   6   9      163.68      193.22     23.93 o 
  11   6   9      123.17      128.82     25.59 o 
  12   6   9       12.83       -0.29     32.19 o 
  13   6   9      576.11      564.85     39.36 o 
  14   6   9       87.33      102.72     24.27 o 
  15   6   9        2.62        2.49     19.22 o 
  16   6   9        1.27       14.35     39.50 o 
  17   6   9       64.16       63.21     25.53 o 
  18   6   9      154.93      162.88     25.41 o 
  19   6   9      308.26      424.87     58.35 o 
 -25   7   9        1.23       57.26     31.67 o 
 -24   7   9      184.07      234.88     42.23 o 
 -23   7   9        2.57       40.06     20.91 o 
 -22   7   9       19.54       28.29     22.47 o 
 -21   7   9       72.74       62.46     23.04 o 
 -20   7   9      249.50      345.97     28.34 o 
 -19   7   9       25.98       41.37     14.53 o 
 -18   7   9       35.40       17.37     20.78 o 
 -17   7   9       46.69       36.29     21.18 o 
 -16   7   9        6.09        0.05     12.14 o 
 -15   7   9       42.89       42.47     14.59 o 
 -14   7   9       74.79       89.71     27.72 o 
 -13   7   9      160.04      184.12     30.27 o 
 -12   7   9        0.38        3.93     16.25 o 
 -11   7   9      389.67      418.85     46.09 o 
 -10   7   9        4.71       31.50     20.30 o 
  -9   7   9       80.56       76.93     26.08 o 
  -8   7   9       24.34       39.66     21.09 o 
  -7   7   9      127.02      143.90     33.94 o 
  -6   7   9      386.54      418.32     43.04 o 
  -5   7   9       38.99       57.78     21.06 o 
  -4   7   9       63.72       49.44     18.73 o 
  -3   7   9        5.46        7.52     13.84 o 
  -2   7   9      312.09      349.75     52.63 o 
  -1   7   9       18.47       32.52     24.66 o 
   0   7   9       60.71       39.28     28.73 o 
   1   7   9      185.68      166.84     39.61 o 
   2   7   9      253.18      221.42     42.12 o 
   3   7   9      714.62      644.74     64.07 o 
   4   7   9        3.10      -16.85     19.64 o 
   5   7   9       57.67       81.46     31.81 o 
   6   7   9        0.08       -3.86     23.01 o 
   7   7   9      369.08      331.25     53.64 o 
   8   7   9       67.06       19.72     41.28 o 
   9   7   9      192.50      162.10     55.62 o 
  10   7   9      311.36      300.95     58.93 o 
  11   7   9        5.46       14.65     26.54 o 
  12   7   9       65.45       47.53     19.10 o 
  13   7   9       53.36       74.10     21.00 o 
  14   7   9       67.49       74.34     22.87 o 
  15   7   9       17.90       34.30     43.11 o 
  16   7   9        3.79       11.77     46.64 o 
 -21   8   9       28.00       13.17     51.97 o 
 -20   8   9       36.90       76.71     76.67 o 
 -19   8   9       10.90       13.41     88.18 o 
 -18   8   9       71.05       70.84     57.51 o 
 -17   8   9        1.28       27.29     45.19 o 
 -16   8   9        7.94       34.12     44.61 o 
 -15   8   9        1.46       25.70     29.60 o 
 -14   8   9       24.86       54.56     23.26 o 
 -13   8   9      110.48      120.40     29.63 o 
 -12   8   9      419.25      576.37    111.39 o 
 -11   8   9      153.30      135.34     57.20 o 
 -10   8   9      155.48      254.66     77.31 o 
  -9   8   9      401.12      445.29     95.36 o 
  -8   8   9       93.04       79.96     53.04 o 
  -7   8   9       81.59      108.98     30.59 o 
  -6   8   9      247.64      242.27     34.59 o 
  -5   8   9       20.42       13.22     24.71 o 
  -4   8   9       81.18      117.99     41.02 o 
  -3   8   9       42.91       68.55     31.38 o 
  -2   8   9       18.71       45.45     30.19 o 
  -1   8   9       45.95       27.47     28.04 o 
   0   8   9      535.25      500.92     65.84 o 
   1   8   9      295.67      256.82     47.91 o 
   2   8   9      524.29      548.30     69.39 o 
   3   8   9       83.83       45.08     33.48 o 
   4   8   9      145.95      167.94     43.50 o 
   5   8   9       50.36       33.51     26.41 o 
   6   8   9      105.43       54.66     32.45 o 
   7   8   9      209.62      174.32     72.06 o 
   8   8   9       21.43       16.66     41.70 o 
   9   8   9       11.29      -34.94     34.84 o 
  10   8   9      141.03      110.82     58.61 o 
  11   8   9       22.07      -34.69     40.01 o 
  12   8   9      238.99      191.29     71.58 o 
 -14   9   9      128.60      279.89     74.94 o 
 -13   9   9      298.92      437.87     98.07 o 
 -12   9   9        8.20       18.82     35.88 o 
 -11   9   9       59.54       52.90     41.74 o 
 -10   9   9      428.50      560.04    110.23 o 
  -9   9   9      822.17      982.98    120.48 o 
  -8   9   9       34.83       -1.14     23.05 o 
  -7   9   9       18.67       19.58     27.19 o 
  -6   9   9      153.63      144.97     43.18 o 
  -5   9   9       51.50       79.56     33.21 o 
  -4   9   9       58.57       80.32     35.92 o 
  -3   9   9       98.57      120.91     39.47 o 
  -2   9   9        0.01       -5.61     22.80 o 
  -1   9   9       12.59       -7.80     26.19 o 
   0   9   9        2.19       18.87     28.74 o 
   1   9   9       12.18        2.20     25.72 o 
   2   9   9        5.93        2.31     26.29 o 
   3   9   9      100.45      155.10     43.12 o 
   4   9   9      215.50      250.80     52.10 o 
   5   9   9        3.53       24.37     80.77 o 
   6   9   9      283.87      338.68    110.04 o 
 -35   0  10       11.50       84.07     60.47 o 
 -34   0  10       22.61       20.52     63.65 o 
 -33   0  10      380.46      462.87     52.39 o 
 -32   0  10      109.49      103.37     29.84 o 
 -31   0  10       57.19       69.60     32.30 o 
 -30   0  10       79.31       87.32     16.29 o 
 -29   0  10      440.93      411.17     28.03 o 
 -28   0  10      419.14      353.59     22.15 o 
 -27   0  10      214.79      258.32     19.37 o 
 -26   0  10      288.33      231.52     18.33 o 
 -25   0  10      937.07      916.41     29.61 o 
 -24   0  10      194.75      161.80     16.25 o 
 -23   0  10    10582.44    10296.99    153.30 o 
 -22   0  10       23.30        1.42      5.80 o 
 -21   0  10     2367.48     2106.08     46.22 o 
 -20   0  10      720.35      648.62     23.57 o 
 -19   0  10     1363.24     1370.42     31.45 o 
 -18   0  10       69.12       50.67      9.55 o 
 -17   0  10     5083.28     5452.75     97.49 o 
 -16   0  10     3447.26     3360.54     46.16 o 
 -15   0  10     5651.65     5750.28     62.39 o 
 -14   0  10      100.28      115.29     10.75 o 
 -13   0  10       50.14        8.39      5.58 o 
 -12   0  10     6471.71     6733.69     93.84 o 
 -11   0  10     5311.50     6272.21    107.28 o 
 -10   0  10      900.15     1066.09     22.12 o 
  -9   0  10      643.13      681.47     17.87 o 
  -8   0  10       63.79      109.19      8.86 o 
  -7   0  10     9319.63     9732.30    105.61 o 
  -6   0  10      459.46      467.31     12.10 o 
  -5   0  10        2.38        1.22      7.10 o 
  -4   0  10      461.85      441.39     16.97 o 
  -3   0  10    10689.15    10732.89    134.03 o 
  -2   0  10       76.64      192.58     15.74 o 
  -1   0  10     3083.03     3054.25     36.49 o 
   0   0  10     4096.71     4678.58     48.59 o 
   1   0  10     6131.43     7404.11     80.72 o 
   2   0  10     4298.26     4391.80     70.22 o 
   3   0  10        1.12        1.55      7.84 o 
   4   0  10      228.55      227.29     20.83 o 
   5   0  10     4268.17     4471.12     72.06 o 
   6   0  10     4107.65     4151.53     48.83 o 
   7   0  10     5194.90     5280.37     92.28 o 
   8   0  10       93.90       85.92     10.48 o 
   9   0  10      948.00      903.45     29.42 o 
  10   0  10      455.13      472.25     24.33 o 
  11   0  10      971.71      857.31     30.92 o 
  12   0  10       72.98       63.49     14.68 o 
  13   0  10     4807.44     4687.80     93.71 o 
  14   0  10      499.21      506.20     26.89 o 
  15   0  10      627.94      656.48     39.05 o 
  16   0  10      412.05      400.75     25.06 o 
  17   0  10       22.07        6.77     10.75 o 
  18   0  10      457.98      430.41     27.16 o 
  19   0  10      383.08      403.61     33.81 o 
  20   0  10       34.91       37.35     18.02 o 
  21   0  10        0.27        9.15     14.81 o 
  22   0  10      361.30      353.95     39.98 o 
  23   0  10        7.16      -24.74     16.16 o 
 -35   1  10        5.35       15.09     50.61 o 
 -34   1  10       28.69       48.37     30.34 o 
 -33   1  10       14.58       50.08     25.09 o 
 -32   1  10       30.82       32.36     11.78 o 
 -31   1  10       22.38        8.47     15.77 o 
 -30   1  10        0.02        3.08      8.80 o 
 -29   1  10      205.91      217.64     18.01 o 
 -28   1  10       31.63       23.44      9.01 o 
 -27   1  10        7.49       13.24     12.21 o 
 -26   1  10       21.99       24.77      9.87 o 
 -25   1  10       73.63       71.18     11.20 o 
 -24   1  10      153.04      142.62     13.90 o 
 -23   1  10        9.55       16.21      6.69 o 
 -22   1  10      260.37      240.81     12.09 o 
 -21   1  10     1039.29      968.13     19.68 o 
 -20   1  10       38.78       45.55      6.95 o 
 -19   1  10      331.61      326.40     12.33 o 
 -18   1  10       12.56       12.55      4.91 o 
 -17   1  10       20.32       25.16      4.86 o 
 -16   1  10     1319.66     1401.56     21.24 o 
 -15   1  10      343.64      399.61     11.34 o 
 -14   1  10      292.97      278.51      9.58 o 
 -13   1  10     1710.37     2000.94     22.19 o 
 -12   1  10     1118.95     1141.23     14.39 o 
 -11   1  10    15820.49    16843.24     90.28 o 
 -10   1  10      409.89      460.06     10.39 o 
  -9   1  10       23.64       43.72      4.39 o 
  -8   1  10     3144.37     3288.43     30.14 o 
  -7   1  10        0.14        5.96      3.15 o 
  -6   1  10       42.27       42.25      4.87 o 
  -5   1  10      627.96      565.41     10.17 o 
  -4   1  10        1.03        6.29      3.71 o 
  -3   1  10      111.12      130.19      6.12 o 
  -2   1  10     1081.92     1100.37     18.52 o 
  -1   1  10       44.90       84.93     11.79 o 
   0   1  10     1150.23     1193.94     17.70 o 
   1   1  10    15137.37    15942.76    114.71 o 
   2   1  10     1567.17     1723.02     23.27 o 
   3   1  10      882.80      994.80     15.60 o 
   4   1  10       46.13       70.58      6.63 o 
   5   1  10      480.98      545.38     13.65 o 
   6   1  10     1737.22     1837.40     30.99 o 
   7   1  10      741.44      769.22     17.43 o 
   8   1  10      387.29      414.89     17.31 o 
   9   1  10        7.38       17.94      8.76 o 
  10   1  10     1677.46     1708.58     31.42 o 
  11   1  10      151.05      188.57     14.56 o 
  12   1  10     3331.09     3131.44     44.51 o 
  13   1  10      377.70      423.26     19.36 o 
  14   1  10      950.28      966.26     26.80 o 
  15   1  10      128.91      129.81     13.74 o 
  16   1  10      197.95      202.77     16.03 o 
  17   1  10        5.32       -9.58      9.77 o 
  18   1  10        0.55       10.92     10.44 o 
  19   1  10      245.29      240.46     31.89 o 
  20   1  10       89.71       82.10     22.65 o 
  21   1  10       24.03       26.66     18.43 o 
  22   1  10      740.22      836.81     59.12 o 
  23   1  10       48.10       65.07     23.00 o 
  24   1  10        0.14        8.10     38.30 o 
  25   1  10        2.79       56.90     57.47 o 
 -34   2  10       48.75       65.03     26.32 o 
 -33   2  10      474.22      638.04     33.79 o 
 -32   2  10        0.10       14.55     13.38 o 
 -31   2  10      505.10      561.45     25.77 o 
 -30   2  10      314.37      334.13     21.70 o 
 -29   2  10       13.52       41.83     13.19 o 
 -28   2  10      315.58      259.92     19.14 o 
 -27   2  10       93.54       68.57     12.61 o 
 -26   2  10      143.98      134.44     14.67 o 
 -25   2  10      230.73      195.36     15.72 o 
 -24   2  10      157.98      128.48     13.67 o 
 -23   2  10     2010.83     1961.87     37.02 o 
 -22   2  10        9.84       18.74      8.51 o 
 -21   2  10     4459.17     4146.50     52.17 o 
 -20   2  10       14.43       12.79      8.96 o 
 -19   2  10     1467.09     1460.97     34.73 o 
 -18   2  10     1944.39     1948.64     32.57 o 
 -17   2  10        7.45        1.64      5.74 o 
 -16   2  10     1017.55      992.78     22.48 o 
 -15   2  10     1388.66     1353.53     25.28 o 
 -14   2  10        9.49        9.85      5.31 o 
 -13   2  10       20.68       25.94      6.32 o 
 -12   2  10     1317.46     1279.77     24.01 o 
 -11   2  10      821.05      900.86     22.32 o 
 -10   2  10       80.04       67.65      7.59 o 
  -9   2  10     1344.11     1436.47     22.97 o 
  -8   2  10       22.05       26.30      5.48 o 
  -7   2  10     1109.75     1103.57     27.37 o 
  -6   2  10       71.96       61.83      6.11 o 
  -5   2  10      362.07      340.57      9.99 o 
  -4   2  10      468.54      448.58     12.97 o 
  -3   2  10       33.96       23.30      5.73 o 
  -2   2  10       88.58      101.24      6.05 o 
  -1   2  10     5210.64     5368.12     71.04 o 
   0   2  10      429.50      525.76     11.74 o 
   1   2  10      324.82      360.76     16.16 o 
   2   2  10     3046.95     3011.67     38.10 o 
   3   2  10        8.17        6.65      3.89 o 
   4   2  10       50.96       80.70      6.83 o 
   5   2  10      346.15      398.61     13.08 o 
   6   2  10      289.12      268.10     12.05 o 
   7   2  10       18.73       25.66      6.81 o 
   8   2  10     4773.88     4808.32     69.73 o 
   9   2  10     4747.35     4542.66     50.22 o 
  10   2  10      332.12      309.14     17.38 o 
  11   2  10     2713.45     2597.35     47.04 o 
  12   2  10       47.43       50.60     15.29 o 
  13   2  10     2309.98     2223.29     51.27 o 
  14   2  10      373.65      362.61     45.14 o 
  15   2  10        3.72       -5.06     14.58 o 
  16   2  10       40.37       29.35     15.82 o 
  17   2  10       24.06       -3.82     18.25 o 
  18   2  10      242.86      262.07     25.37 o 
  19   2  10        0.60      -19.78     17.24 o 
  20   2  10        3.91       17.85     15.87 o 
  21   2  10      271.35      228.56     27.26 o 
  22   2  10      267.47      317.80     29.83 o 
  23   2  10      233.99      289.68     38.53 o 
  24   2  10        7.63       13.29     21.05 o 
 -33   3  10       34.69       70.72     20.09 o 
 -32   3  10      113.49      104.42     16.53 o 
 -31   3  10       63.15       78.71     16.59 o 
 -30   3  10       90.05       88.81     14.54 o 
 -29   3  10       12.04       13.17      9.91 o 
 -28   3  10        2.71        6.73      9.46 o 
 -27   3  10      239.93      234.03     18.50 o 
 -26   3  10      167.03      182.99     16.70 o 
 -25   3  10      112.21      115.52     13.97 o 
 -24   3  10       16.50       13.43      9.28 o 
 -23   3  10       31.17       32.49      9.77 o 
 -22   3  10      467.43      412.28     19.53 o 
 -21   3  10      277.64      256.52     16.60 o 
 -20   3  10      220.08      240.01     15.63 o 
 -19   3  10     3669.13     3483.80     46.02 o 
 -18   3  10      104.05       72.85     10.53 o 
 -17   3  10      133.90      132.28     11.61 o 
 -16   3  10      130.40      114.67     11.69 o 
 -15   3  10       62.00       79.21      9.33 o 
 -14   3  10     4249.59     4070.07     44.09 o 
 -13   3  10       55.49       59.24      7.97 o 
 -12   3  10      638.81      673.11     16.97 o 
 -11   3  10       48.13       44.49      7.39 o 
 -10   3  10     3594.35     3628.03     69.70 o 
  -9   3  10      724.12      793.52     16.64 o 
  -8   3  10      628.87      622.24     14.07 o 
  -7   3  10     3155.41     3504.63     33.23 o 
  -6   3  10       61.03       71.49      7.61 o 
  -5   3  10       68.02      112.73      8.48 o 
  -4   3  10     2126.60     2273.16     28.57 o 
  -3   3  10     2234.06     2453.30     34.10 o 
  -2   3  10      127.44       78.20     11.69 o 
  -1   3  10     1083.80     1119.08     30.35 o 
   0   3  10      384.67      462.94     14.96 o 
   1   3  10      334.18      288.78     14.22 o 
   2   3  10        1.07       -1.50      4.73 o 
   3   3  10      208.87      221.78     12.45 o 
   4   3  10       13.09       18.84      8.02 o 
   5   3  10        0.74       -0.09      7.62 o 
   6   3  10     1419.96     1345.65     34.55 o 
   7   3  10     2093.98     2042.83     43.38 o 
   8   3  10     1950.70     1794.18     41.46 o 
   9   3  10      685.10      710.61     77.16 o 
  10   3  10      530.55      545.94     28.34 o 
  11   3  10        0.14       -0.73     12.02 o 
  12   3  10       36.03       41.86     14.17 o 
  13   3  10      515.99      563.94     30.26 o 
  14   3  10        7.57       10.29     14.29 o 
  15   3  10        0.72      -12.21     14.39 o 
  16   3  10       44.43       14.14     18.62 o 
  17   3  10       74.14       76.47     19.02 o 
  18   3  10      532.27      511.64     33.34 o 
  19   3  10      233.14      220.69     25.52 o 
  20   3  10      413.24      446.76     33.56 o 
  21   3  10       76.40       82.37     21.85 o 
  22   3  10       11.75       21.05     18.99 o 
  23   3  10        1.98       16.95     18.59 o 
 -32   4  10       55.82       57.99     15.18 o 
 -31   4  10       29.84       73.36     19.14 o 
 -30   4  10      277.39      328.55     25.83 o 
 -29   4  10       67.39       92.98     15.58 o 
 -28   4  10       22.57       11.41     11.09 o 
 -27   4  10       23.53       23.21     10.96 o 
 -26   4  10      217.72      203.25     17.85 o 
 -25   4  10       11.99       18.39     10.34 o 
 -24   4  10       17.02       11.48      9.50 o 
 -23   4  10      118.43      130.76     14.20 o 
 -22   4  10      466.75      468.49     20.95 o 
 -21   4  10      848.81      820.46     24.98 o 
 -20   4  10        9.29       18.16      8.93 o 
 -19   4  10     1435.78     1502.87     30.78 o 
 -18   4  10       18.19       12.50      7.97 o 
 -17   4  10      706.86      640.37     20.48 o 
 -16   4  10      490.27      429.34     17.22 o 
 -15   4  10      829.47      808.65     20.78 o 
 -14   4  10      597.39      632.56     18.07 o 
 -13   4  10      144.41      129.15      9.67 o 
 -12   4  10       19.07       19.27      6.21 o 
 -11   4  10       21.02       16.77      6.96 o 
 -10   4  10        9.25       12.02      6.46 o 
  -9   4  10     1317.32     1327.76     26.82 o 
  -8   4  10     1033.79     1033.91     22.82 o 
  -7   4  10        0.92        1.77      5.02 o 
  -6   4  10     1668.39     1791.00     28.49 o 
  -5   4  10      266.10      302.02     19.83 o 
  -4   4  10      578.59      599.02     19.56 o 
  -3   4  10       46.88       37.60     13.74 o 
  -2   4  10      362.83      345.11     19.09 o 
  -1   4  10      251.71      241.71     16.42 o 
   0   4  10      882.91      879.28     28.13 o 
   1   4  10      312.22      298.63     18.41 o 
   2   4  10      398.06      370.84     20.52 o 
   3   4  10       99.59       91.07     12.64 o 
   4   4  10       17.94        9.62      8.97 o 
   5   4  10      452.73      470.73     24.65 o 
   6   4  10        4.22        7.67     10.85 o 
   7   4  10     3577.70     3544.80     56.72 o 
   8   4  10       15.32        4.72     11.24 o 
   9   4  10     1829.96     1818.34     52.35 o 
  10   4  10      461.36      457.50     26.38 o 
  11   4  10      330.46      331.47     24.30 o 
  12   4  10       21.36        1.88     13.36 o 
  13   4  10        9.92       12.57     14.62 o 
  14   4  10      898.16      961.55     37.85 o 
  15   4  10      171.03      116.96     29.14 o 
  16   4  10       39.68       34.12     17.39 o 
  17   4  10      125.64      100.31     21.08 o 
  18   4  10       46.04       71.33     20.74 o 
  19   4  10      373.03      469.51     34.16 o 
  20   4  10      150.06      242.64     38.28 o 
  21   4  10       36.83       32.32     20.95 o 
  22   4  10        0.05      -29.43     29.27 o 
 -30   5  10      159.75      220.29     20.75 o 
 -29   5  10      198.91      193.81     19.75 o 
 -28   5  10        8.02       23.69     15.22 o 
 -27   5  10      119.09      100.70     15.60 o 
 -26   5  10       10.77        4.27      9.94 o 
 -25   5  10        3.54        9.10      9.82 o 
 -24   5  10       72.72       61.98     14.47 o 
 -23   5  10      404.95      419.16     32.24 o 
 -22   5  10       43.66       42.92     13.28 o 
 -21   5  10       82.24       84.42     14.15 o 
 -20   5  10        1.85       17.12     11.65 o 
 -19   5  10      302.05      313.43     17.54 o 
 -18   5  10      541.62      609.05     20.24 o 
 -17   5  10      152.04      184.77     12.91 o 
 -16   5  10     1066.49     1088.35     28.43 o 
 -15   5  10      185.92      187.76     16.43 o 
 -14   5  10      639.19      543.54     19.67 o 
 -13   5  10       64.12       51.98     15.42 o 
 -12   5  10      132.28      125.03     18.70 o 
 -11   5  10      995.46      934.02     36.25 o 
 -10   5  10       72.76       70.67     14.53 o 
  -9   5  10       12.08       33.33     10.71 o 
  -8   5  10      216.55      239.27     31.49 o 
  -7   5  10        1.07      -22.35     21.69 o 
  -6   5  10       23.80        2.55     15.60 o 
  -5   5  10      842.98      921.93     86.08 o 
  -4   5  10        8.13       16.54     27.28 o 
  -3   5  10       20.66       36.99     30.32 o 
  -2   5  10       21.35        7.80     16.48 o 
  -1   5  10       46.43       44.48     15.60 o 
   0   5  10       49.70       31.29      8.61 o 
   1   5  10      734.05      711.14     22.86 o 
   2   5  10        3.72        4.38      7.74 o 
   3   5  10     1174.86     1208.01     36.21 o 
   4   5  10       40.59       22.43     10.21 o 
   5   5  10      912.30      934.27     26.05 o 
   6   5  10      263.32      221.91     23.67 o 
   7   5  10      419.16      422.86     26.02 o 
   8   5  10        8.12        2.18     12.02 o 
   9   5  10      224.23      226.49     30.78 o 
  10   5  10       30.39       30.43     15.65 o 
  11   5  10       20.40       10.78     15.13 o 
  12   5  10      123.73      120.76     18.98 o 
  13   5  10       32.69       29.95     22.27 o 
  14   5  10        7.30      -16.15     18.54 o 
  15   5  10        1.18       -4.82     19.42 o 
  16   5  10       25.65       20.27     17.43 o 
  17   5  10       75.32      104.99     28.02 o 
  18   5  10       28.50       17.71     34.16 o 
  19   5  10      110.90      106.22     23.74 o 
  20   5  10      107.08      104.17     33.35 o 
 -28   6  10        7.69       11.75     15.17 o 
 -27   6  10      315.73      389.14     23.50 o 
 -26   6  10        9.72       33.29     15.75 o 
 -25   6  10        3.19       23.00     15.26 o 
 -24   6  10        6.36       23.74     10.34 o 
 -23   6  10      112.90       99.23     17.01 o 
 -22   6  10      613.15      637.45     24.51 o 
 -21   6  10      181.42      220.29     18.01 o 
 -20   6  10       34.01       35.89     11.57 o 
 -19   6  10       70.21       72.48     17.88 o 
 -18   6  10     2201.88     2206.92     56.88 o 
 -17   6  10      799.00      793.00     46.07 o 
 -16   6  10       42.00       51.35     17.47 o 
 -15   6  10      852.65      829.83     35.06 o 
 -14   6  10      440.21      519.34     57.65 o 
 -13   6  10      645.46      610.58     34.83 o 
 -12   6  10      197.20      222.56     37.53 o 
 -11   6  10      229.57      218.05     35.93 o 
 -10   6  10       62.73       40.53     23.40 o 
  -9   6  10      101.16      183.70     54.49 o 
  -8   6  10       67.64       54.72     34.90 o 
  -7   6  10       21.73       61.36     35.70 o 
  -6   6  10      228.57      189.70     54.22 o 
  -5   6  10       95.25       88.39     41.95 o 
  -4   6  10      286.75      262.19     63.00 o 
  -3   6  10       21.34       30.16     14.56 o 
  -2   6  10        0.27        5.08     12.26 o 
  -1   6  10      197.90      181.07     24.74 o 
   0   6  10       49.58       52.22     24.57 o 
   1   6  10       38.26       50.03     25.04 o 
   2   6  10      945.10      955.22     66.89 o 
   3   6  10      150.01      132.18     35.19 o 
   4   6  10      529.13      537.74     26.98 o 
   5   6  10      249.90      241.41     21.24 o 
   6   6  10      195.97      212.06     15.77 o 
   7   6  10      144.36      156.89     19.11 o 
   8   6  10        0.00        5.46     12.69 o 
   9   6  10        5.63       22.48     14.82 o 
  10   6  10       64.72       58.68     18.29 o 
  11   6  10      994.06     1045.24     65.35 o 
  12   6  10       37.25       22.52     17.76 o 
  13   6  10        7.01        4.00     16.74 o 
  14   6  10        1.94       -0.05     18.29 o 
  15   6  10        1.33      -10.54     18.77 o 
  16   6  10       36.29        0.85     27.15 o 
  17   6  10       27.99       47.25     20.48 o 
  18   6  10       70.66       84.22     27.95 o 
 -25   7  10       19.98       36.39     19.34 o 
 -24   7  10      136.17      202.67     48.99 o 
 -23   7  10       25.21       27.66     40.21 o 
 -22   7  10       60.80      113.05     29.88 o 
 -21   7  10      102.01      117.75     26.83 o 
 -20   7  10      115.71      124.21     40.46 o 
 -19   7  10        3.58       -1.08     11.83 o 
 -18   7  10       57.70       74.88     17.83 o 
 -17   7  10      123.69      170.25     23.23 o 
 -16   7  10      371.30      469.48     41.29 o 
 -15   7  10       47.68       24.70     20.52 o 
 -14   7  10       34.16       31.50     21.70 o 
 -13   7  10      482.16      650.49    111.00 o 
 -12   7  10      206.37      219.75     38.61 o 
 -11   7  10       38.59       34.41     21.63 o 
 -10   7  10      630.16      690.89     53.43 o 
  -9   7  10      242.76      254.17     39.54 o 
  -8   7  10      995.68      914.61     59.86 o 
  -7   7  10       49.62       42.31     21.20 o 
  -6   7  10       35.67       65.00     23.16 o 
  -5   7  10       17.80       30.14     20.16 o 
  -4   7  10      300.98      270.87     32.34 o 
  -3   7  10        0.79        9.28     21.99 o 
  -2   7  10      755.88      779.27     63.33 o 
  -1   7  10        0.01       -3.69     21.39 o 
   0   7  10        0.04       11.81     22.56 o 
   1   7  10       23.04       -5.23     18.87 o 
   2   7  10     1084.45      993.05     73.86 o 
   3   7  10       20.14       19.11     26.25 o 
   4   7  10       80.10       93.31     45.60 o 
   5   7  10      407.67      376.26     78.17 o 
   6   7  10       54.82       52.36     29.37 o 
   7   7  10      387.66      516.20     66.38 o 
   8   7  10       69.37       52.99     14.90 o 
   9   7  10       15.67       26.51     14.68 o 
  10   7  10       27.68       16.95     14.92 o 
  11   7  10        0.04       15.98     15.47 o 
  12   7  10       34.04       45.96     19.79 o 
  13   7  10       21.37       33.34     24.40 o 
  14   7  10       39.70       33.33     20.66 o 
  15   7  10       16.78       25.66     37.63 o 
 -20   8  10       49.32       95.67     53.65 o 
 -19   8  10        5.18       78.13     51.99 o 
 -18   8  10      145.75      203.47     73.03 o 
 -17   8  10       28.26       89.50     22.64 o 
 -16   8  10       15.42       77.22     25.37 o 
 -15   8  10        7.06        8.34     17.45 o 
 -14   8  10        0.10       18.82     20.66 o 
 -13   8  10       28.68       20.50     38.11 o 
 -12   8  10     1501.19     1454.13    137.38 o 
 -11   8  10      337.86      331.82     86.25 o 
 -10   8  10       20.60       12.06     38.41 o 
  -9   8  10       35.35       45.72     47.93 o 
  -8   8  10       86.16      153.68     64.60 o 
  -7   8  10       23.74       35.58     22.73 o 
  -6   8  10        3.25        1.28     20.64 o 
  -5   8  10       41.74       36.60     28.84 o 
  -4   8  10        2.05       -4.61     23.62 o 
  -3   8  10       59.62       88.13     34.74 o 
  -2   8  10       29.36       27.78     25.39 o 
  -1   8  10       66.28       59.53     29.70 o 
   0   8  10      205.68      195.13     44.13 o 
   1   8  10       27.07       13.04     25.49 o 
   2   8  10      139.69      133.16     40.90 o 
   3   8  10      182.22      176.19     45.24 o 
   4   8  10      481.28      556.37     82.68 o 
   5   8  10        7.57        6.58     26.29 o 
   6   8  10       84.36       71.08     33.22 o 
   7   8  10        8.66      -20.67     37.16 o 
   8   8  10      158.03      107.83     56.92 o 
   9   8  10      392.06      442.30     92.49 o 
  10   8  10       16.86       39.51     49.87 o 
  11   8  10      281.99      270.67     79.65 o 
 -14   9  10      123.21      216.80     76.25 o 
 -13   9  10      716.50      846.40    112.09 o 
 -12   9  10       77.71      140.72     57.93 o 
 -11   9  10       33.28       40.19     41.75 o 
 -10   9  10       89.28      194.19     71.16 o 
  -9   9  10       24.38       87.91     48.22 o 
  -8   9  10        4.83       10.03     26.09 o 
  -7   9  10        8.49       28.94     28.16 o 
  -6   9  10       19.75       57.33     33.48 o 
  -5   9  10        2.17       -4.70     27.88 o 
  -4   9  10      158.33      207.65     49.29 o 
  -3   9  10       27.25       41.70     32.47 o 
  -2   9  10        8.03      -35.25     25.63 o 
  -1   9  10       92.65       91.00     38.67 o 
   0   9  10       25.82      100.11     38.60 o 
   1   9  10        0.38       -7.22     26.86 o 
   2   9  10      167.28      209.43     57.08 o 
   3   9  10      262.73      259.02     53.02 o 
   4   9  10       10.98        9.85     28.83 o 
 -35   1  11       45.23       22.92     43.67 o 
 -34   1  11      287.84      279.25     23.26 o 
 -33   1  11       74.50      101.61     20.46 o 
 -32   1  11        1.26        7.27     11.82 o 
 -31   1  11        9.02        9.01     18.47 o 
 -30   1  11      160.57      171.01     21.97 o 
 -29   1  11       12.17        5.04     12.96 o 
 -28   1  11       21.88       31.16     10.00 o 
 -27   1  11       29.42       31.64      9.92 o 
 -26   1  11      521.99      506.62     21.72 o 
 -25   1  11      115.32      140.42     13.90 o 
 -24   1  11     1013.66      863.98     25.85 o 
 -23   1  11      377.64      354.04     13.83 o 
 -22   1  11      169.02      173.52     10.83 o 
 -21   1  11      526.80      448.07     14.78 o 
 -20   1  11     1308.41     1214.17     27.85 o 
 -19   1  11     1692.17     1564.91     24.47 o 
 -18   1  11     1116.97     1052.70     21.22 o 
 -17   1  11       23.00       19.16      5.01 o 
 -16   1  11     1551.41     1560.07     21.48 o 
 -15   1  11      336.34      298.88     10.36 o 
 -14   1  11      451.00      365.18     11.68 o 
 -13   1  11      148.92      128.13      6.43 o 
 -12   1  11     2415.11     2564.08     25.55 o 
 -11   1  11     1469.87     1574.50     18.91 o 
 -10   1  11        0.05        2.44      3.32 o 
  -9   1  11     2286.69     2343.85     27.97 o 
  -8   1  11      367.63      312.78      9.06 o 
  -7   1  11     1433.73     1499.89     21.89 o 
  -6   1  11      478.74      484.81     10.36 o 
  -5   1  11      296.31      326.13      8.71 o 
  -4   1  11     1230.07     1224.08     14.12 o 
  -3   1  11     5299.31     5678.30     40.26 o 
  -2   1  11      486.58      437.85     32.28 o 
  -1   1  11     2317.09     2301.25     30.50 o 
   0   1  11      146.24      162.03      7.63 o 
   1   1  11      334.69      314.60      9.69 o 
   2   1  11        9.84       12.04      4.62 o 
   3   1  11      151.90      178.73      9.14 o 
   4   1  11       89.58      101.19      7.58 o 
   5   1  11     1336.31     1237.94     24.26 o 
   6   1  11      137.02      134.23      9.99 o 
   7   1  11     1637.08     1665.19     29.41 o 
   8   1  11       15.61       24.95      8.96 o 
   9   1  11      195.20      193.94     14.27 o 
  10   1  11       55.49       51.74     12.18 o 
  11   1  11      259.60      230.61     15.68 o 
  12   1  11      674.01      688.91     23.10 o 
  13   1  11        4.49        4.52      9.72 o 
  14   1  11      956.93      936.39     28.59 o 
  15   1  11      198.25      200.79     17.30 o 
  16   1  11       57.22       49.94     12.29 o 
  17   1  11        5.45       19.63     12.32 o 
  18   1  11       18.85       34.34     13.48 o 
  19   1  11        9.62        0.21     28.10 o 
  20   1  11      197.40      252.19     33.48 o 
  21   1  11      141.09      149.54     28.62 o 
  22   1  11        1.34       -3.23     19.68 o 
  23   1  11      182.00      210.01     39.32 o 
  24   1  11      131.11       98.52     30.17 o 
 -34   2  11       78.74       67.62     18.60 o 
 -33   2  11      288.11      438.61     31.24 o 
 -32   2  11       45.91       33.24     14.38 o 
 -31   2  11      151.99      177.45     21.62 o 
 -30   2  11       70.11       73.55     13.28 o 
 -29   2  11       63.33       72.09     12.88 o 
 -28   2  11      376.00      352.14     21.22 o 
 -27   2  11      229.13      225.99     17.97 o 
 -26   2  11      513.51      530.67     23.05 o 
 -25   2  11      593.05      596.53     23.05 o 
 -24   2  11     1335.75     1298.33     34.43 o 
 -23   2  11      206.79      185.14     15.24 o 
 -22   2  11      709.19      669.15     22.64 o 
 -21   2  11     3073.23     2887.78     42.86 o 
 -20   2  11      172.90      216.88     14.76 o 
 -19   2  11      431.74      353.24     16.93 o 
 -18   2  11     4601.24     4278.57     57.48 o 
 -17   2  11      714.86      707.75     20.14 o 
 -16   2  11        3.90        0.66      5.26 o 
 -15   2  11      385.14      381.06     15.28 o 
 -14   2  11        9.29        6.54      4.88 o 
 -13   2  11     1466.32     1486.68     27.17 o 
 -12   2  11      699.91      780.21     21.12 o 
 -11   2  11      636.04      724.63     17.30 o 
 -10   2  11       22.66       18.05      5.64 o 
  -9   2  11     2215.60     2149.98     29.08 o 
  -8   2  11      489.56      514.84     14.44 o 
  -7   2  11      117.50      108.53      7.89 o 
  -6   2  11        0.35        6.54      5.18 o 
  -5   2  11      315.40      266.66      9.20 o 
  -4   2  11        0.08       -2.13      3.24 o 
  -3   2  11     3927.72     3752.04     55.08 o 
  -2   2  11       26.02       49.24      5.42 o 
  -1   2  11       46.37       61.56      4.86 o 
   0   2  11     1086.59     1197.30     15.94 o 
   1   2  11      461.08      460.11     12.03 o 
   2   2  11      757.47      837.33     18.61 o 
   3   2  11     2677.42     2824.60     35.52 o 
   4   2  11       58.90       74.46      8.34 o 
   5   2  11       48.52       57.56      8.66 o 
   6   2  11       87.71       66.68      9.23 o 
   7   2  11      194.04      177.85     16.62 o 
   8   2  11     1596.82     1776.24     48.80 o 
   9   2  11     4040.32     3888.71     51.23 o 
  10   2  11       86.96      100.65     17.19 o 
  11   2  11      529.24      561.53     28.61 o 
  12   2  11     1475.56     1504.67     58.69 o 
  13   2  11        0.10        9.06     14.57 o 
  14   2  11      471.71      442.01     28.96 o 
  15   2  11      162.77      159.61     21.31 o 
  16   2  11       87.04       77.19     18.86 o 
  17   2  11      266.57      329.80     27.64 o 
  18   2  11       26.47       53.14     18.34 o 
  19   2  11      101.78      151.40     23.11 o 
  20   2  11       71.00       64.51     20.17 o 
  21   2  11      103.38      115.63     22.30 o 
  22   2  11       68.01       82.64     27.70 o 
  23   2  11        0.44        0.92     20.84 o 
 -33   3  11        2.14        4.49     12.40 o 
 -32   3  11       60.77       56.76     15.52 o 
 -31   3  11       38.79       34.59     15.65 o 
 -30   3  11      225.78      224.03     19.58 o 
 -29   3  11       15.93       18.86     10.67 o 
 -28   3  11      279.45      292.91     20.69 o 
 -27   3  11       78.79       96.01     13.91 o 
 -26   3  11       63.20       44.23     11.63 o 
 -25   3  11        8.08        3.75      8.79 o 
 -24   3  11        0.01        8.05      8.66 o 
 -23   3  11        7.13       12.03      8.12 o 
 -22   3  11      269.53      272.92     17.34 o 
 -21   3  11      166.49      176.90     14.48 o 
 -20   3  11      102.27       93.84     12.06 o 
 -19   3  11     1708.11     1656.92     31.76 o 
 -18   3  11       29.02       42.98      9.36 o 
 -17   3  11      725.02      666.16     20.55 o 
 -16   3  11       13.97       16.60      7.25 o 
 -15   3  11      640.65      693.26     19.70 o 
 -14   3  11     1236.86     1297.05     24.75 o 
 -13   3  11       17.83       20.72      6.46 o 
 -12   3  11      287.01      316.05     13.63 o 
 -11   3  11      330.03      331.03     19.43 o 
 -10   3  11       28.88       37.04      7.37 o 
  -9   3  11     3466.79     3648.71     38.71 o 
  -8   3  11      524.40      523.55     19.62 o 
  -7   3  11     1138.15     1141.39     22.92 o 
  -6   3  11      307.87      343.61     11.36 o 
  -5   3  11      536.89      589.03     15.41 o 
  -4   3  11      219.99      264.62     16.97 o 
  -3   3  11     1098.10     1105.67     23.94 o 
  -2   3  11       58.43       67.82      9.18 o 
  -1   3  11       95.38       94.03     10.13 o 
   0   3  11       35.39       33.44      7.87 o 
   1   3  11      445.14      419.25     17.88 o 
   2   3  11     1162.71     1201.87     23.83 o 
   3   3  11     1261.44     1112.38     46.07 o 
   4   3  11     2295.32     2148.90     39.52 o 
   5   3  11      317.14      294.80     18.79 o 
   6   3  11     1433.92     1308.76     69.08 o 
   7   3  11     1545.02     1475.66     65.76 o 
   8   3  11        9.44       20.37     13.03 o 
   9   3  11      277.39      269.09     21.74 o 
  10   3  11        2.99      -12.16     15.81 o 
  11   3  11      169.53      129.63     18.81 o 
  12   3  11      150.94      114.89     18.56 o 
  13   3  11      109.61      112.65     19.26 o 
  14   3  11        0.31        3.00     22.61 o 
  15   3  11      339.26      365.47     28.45 o 
  16   3  11        6.73        2.61     16.41 o 
  17   3  11        8.50       20.21     17.03 o 
  18   3  11      246.63      281.62     27.76 o 
  19   3  11        6.77       23.17     20.21 o 
  20   3  11       86.83      106.40     23.29 o 
  21   3  11       70.92       81.14     21.82 o 
  22   3  11        3.68       15.31     19.71 o 
 -32   4  11        4.13        5.14     12.36 o 
 -31   4  11       20.90       41.51     13.65 o 
 -30   4  11       79.53       72.97     14.53 o 
 -29   4  11     1387.73     1484.71     52.58 o 
 -28   4  11      417.08      396.68     23.74 o 
 -27   4  11      451.99      418.98     26.08 o 
 -26   4  11      239.45      220.10     24.68 o 
 -25   4  11       80.19       64.13     12.63 o 
 -24   4  11      216.20      241.96     18.23 o 
 -23   4  11      573.97      593.96     23.13 o 
 -22   4  11      193.64      166.85     14.90 o 
 -21   4  11      428.54      415.42     20.33 o 
 -20   4  11     3115.75     3097.65     45.16 o 
 -19   4  11     1433.49     1396.96     30.00 o 
 -18   4  11      104.77       74.54     10.32 o 
 -17   4  11      794.04      764.96     21.75 o 
 -16   4  11       74.31       73.52      9.78 o 
 -15   4  11      265.69      288.92     15.06 o 
 -14   4  11     2400.79     2360.12     35.66 o 
 -13   4  11       23.22       33.08      7.13 o 
 -12   4  11       43.34       56.76      8.01 o 
 -11   4  11       18.61       18.50      7.22 o 
 -10   4  11      280.16      291.80     16.91 o 
  -9   4  11      334.52      357.46     22.41 o 
  -8   4  11      350.77      404.59     30.98 o 
  -7   4  11     1102.40     1223.73     24.76 o 
  -6   4  11       23.78       20.92      8.76 o 
  -5   4  11      498.27      583.43     25.50 o 
  -4   4  11     2131.88     2007.38     77.48 o 
  -3   4  11       24.29       20.42      8.68 o 
  -2   4  11     2345.37     2249.39     47.21 o 
  -1   4  11       63.09       58.65     10.41 o 
   0   4  11      278.36      300.10     19.01 o 
   1   4  11       15.36       11.90      7.94 o 
   2   4  11      152.17      144.65     15.88 o 
   3   4  11       28.64       27.42      8.07 o 
   4   4  11      289.07      316.99     21.08 o 
   5   4  11      775.21      748.99     25.63 o 
   6   4  11       37.84       40.40     14.97 o 
   7   4  11     1293.40     1187.09     34.72 o 
   8   4  11     3544.25     3516.82     60.62 o 
   9   4  11      650.33      676.16     30.09 o 
  10   4  11     1429.93     1392.08     41.24 o 
  11   4  11      310.83      347.38     25.85 o 
  12   4  11       65.57       54.68     16.91 o 
  13   4  11      296.84      280.71     25.87 o 
  14   4  11        0.98        5.87     16.05 o 
  15   4  11       29.09       10.43     20.87 o 
  16   4  11        4.83        2.31     16.48 o 
  17   4  11        2.53       -9.28     16.38 o 
  18   4  11       27.03       35.21     19.98 o 
  19   4  11        6.38      -10.33     17.83 o 
  20   4  11      534.06      588.02     74.01 o 
  21   4  11       15.99       10.79     27.90 o 
 -30   5  11      146.70      184.92     22.23 o 
 -29   5  11        0.25       23.65     15.09 o 
 -28   5  11        0.57       -8.97     11.35 o 
 -27   5  11      391.05      379.52     26.61 o 
 -26   5  11      133.33      138.27     16.05 o 
 -25   5  11      110.63      114.40     14.80 o 
 -24   5  11        0.01        4.79      9.13 o 
 -23   5  11      535.02      538.20     29.54 o 
 -22   5  11       17.75       13.48      9.34 o 
 -21   5  11        2.30        4.14      8.48 o 
 -20   5  11        2.00       -3.46      8.14 o 
 -19   5  11      358.37      389.76     19.48 o 
 -18   5  11      290.09      248.36     22.15 o 
 -17   5  11     1215.28     1237.50     26.96 o 
 -16   5  11      219.96      246.78     16.94 o 
 -15   5  11      123.68      130.22     13.04 o 
 -14   5  11        0.69       11.08      7.09 o 
 -13   5  11      105.05      142.59     16.07 o 
 -12   5  11      226.50      218.40     15.39 o 
 -11   5  11      269.32      259.66     19.08 o 
 -10   5  11        3.74        8.06      9.59 o 
  -9   5  11       14.56        7.02      7.75 o 
  -8   5  11      281.93      346.14     26.60 o 
  -7   5  11       37.56       38.52     27.19 o 
  -6   5  11     1184.26     1231.63     35.27 o 
  -5   5  11      190.24      213.64     15.85 o 
  -4   5  11      818.45      804.71     30.10 o 
  -3   5  11      213.32      212.73     16.74 o 
  -2   5  11     1386.50     1296.75     35.47 o 
  -1   5  11       60.90       53.35     14.02 o 
   0   5  11        5.96       24.08      8.78 o 
   1   5  11      222.18      217.12     18.28 o 
   2   5  11       19.87       28.36      9.91 o 
   3   5  11      183.50      179.86     21.52 o 
   4   5  11      458.88      452.78     19.93 o 
   5   5  11      386.13      439.46     22.17 o 
   6   5  11      894.63      839.44     34.81 o 
   7   5  11      551.41      452.29     30.88 o 
   8   5  11      133.28      121.51     29.35 o 
   9   5  11      132.08      108.59     20.22 o 
  10   5  11       60.28       39.84     16.37 o 
  11   5  11      280.05      274.21     24.61 o 
  12   5  11       44.16       34.37     16.25 o 
  13   5  11      106.00       85.71     18.98 o 
  14   5  11        0.24        1.61     32.33 o 
  15   5  11       15.12       13.52     18.79 o 
  16   5  11       15.50        5.24     23.85 o 
  17   5  11       38.17       49.33     20.55 o 
  18   5  11       73.60       58.50     21.52 o 
  19   5  11        5.93       -2.23     31.27 o 
 -28   6  11        2.00       21.08     19.80 o 
 -27   6  11        0.04       15.77     19.23 o 
 -26   6  11      240.41      243.14     20.09 o 
 -25   6  11        3.95       14.64     13.57 o 
 -24   6  11       45.86       45.06     12.41 o 
 -23   6  11      159.46      173.62     16.64 o 
 -22   6  11      183.76      226.51     17.82 o 
 -21   6  11        0.39       15.58      9.44 o 
 -20   6  11      277.76      258.26     20.32 o 
 -19   6  11      614.72      622.44     26.04 o 
 -18   6  11      205.23      224.75     24.58 o 
 -17   6  11      662.33      675.06     34.11 o 
 -16   6  11      490.20      504.80     30.00 o 
 -15   6  11       88.61       75.28     16.73 o 
 -14   6  11      151.68      176.31     20.70 o 
 -13   6  11       62.02       48.97     38.96 o 
 -12   6  11      185.53      113.39     52.53 o 
 -11   6  11      466.11      603.79     80.52 o 
 -10   6  11      290.89      308.51     68.56 o 
  -9   6  11       37.88       88.06     40.91 o 
  -8   6  11       66.12       74.62     41.85 o 
  -7   6  11        5.41       -2.84     24.99 o 
  -6   6  11      262.63      248.35     63.55 o 
  -5   6  11       21.52       31.61     34.30 o 
  -4   6  11       19.62       35.20     36.94 o 
  -3   6  11      449.98      442.30     55.30 o 
  -2   6  11        0.97        7.34     13.43 o 
  -1   6  11       40.88       18.29     19.52 o 
   0   6  11      293.32      295.95     45.48 o 
   1   6  11      226.70      188.96     37.04 o 
   2   6  11      343.03      318.77     21.96 o 
   3   6  11      579.49      597.31     29.09 o 
   4   6  11      418.28      432.13     35.84 o 
   5   6  11      805.62      823.78     26.68 o 
   6   6  11      305.43      309.45     31.03 o 
   7   6  11       34.79       48.73     13.63 o 
   8   6  11        3.28        3.23     12.84 o 
   9   6  11       50.78       45.55     16.39 o 
  10   6  11        3.68        0.23     17.18 o 
  11   6  11      184.75      173.41     25.98 o 
  12   6  11       14.92       46.75     19.98 o 
  13   6  11       50.70       33.12     28.24 o 
  14   6  11       22.68       22.02     38.09 o 
  15   6  11        0.67       -5.31     45.64 o 
  16   6  11       60.96       72.00     21.89 o 
  17   6  11       79.81       54.68     21.52 o 
 -25   7  11      238.62      222.41     22.97 o 
 -24   7  11        0.00       15.18     14.53 o 
 -23   7  11      155.67      187.31     24.49 o 
 -22   7  11       97.90       97.81     20.41 o 
 -21   7  11      227.64      302.21     29.83 o 
 -20   7  11        0.06       44.83     20.03 o 
 -19   7  11       17.46       39.96     19.72 o 
 -18   7  11        3.48       29.28     20.68 o 
 -17   7  11      136.26      128.91     32.37 o 
 -16   7  11       10.49       11.88     20.52 o 
 -15   7  11      288.06      418.31     50.39 o 
 -14   7  11      102.62       90.70     27.63 o 
 -13   7  11      231.24      198.44     67.43 o 
 -12   7  11      503.79      560.99    102.90 o 
 -11   7  11      708.72      620.81     90.56 o 
 -10   7  11      436.92      508.84     49.27 o 
  -9   7  11       50.63       49.81     21.48 o 
  -8   7  11      160.49      180.54     35.21 o 
  -7   7  11       42.53       78.00     25.73 o 
  -6   7  11      801.94      696.35     51.47 o 
  -5   7  11      294.59      300.55     35.03 o 
  -4   7  11      133.98       98.80     32.80 o 
  -3   7  11       33.54       42.43     25.47 o 
  -2   7  11        8.95       15.04     22.38 o 
  -1   7  11       32.56       25.48     26.02 o 
   0   7  11      281.48      264.26     47.61 o 
   1   7  11      731.22      777.89     98.48 o 
   2   7  11       71.38       84.55     31.82 o 
   3   7  11       33.96       20.46     25.96 o 
   4   7  11      300.74      301.87     51.49 o 
   5   7  11      916.48      920.07     71.10 o 
   6   7  11       81.52      110.30     37.65 o 
   7   7  11       11.72       21.68     13.65 o 
   8   7  11        4.56        9.68     13.66 o 
   9   7  11       86.87      100.24     21.52 o 
  10   7  11       52.23       50.34     18.71 o 
  11   7  11      304.80      291.14     40.09 o 
  12   7  11       18.17       23.21     19.21 o 
  13   7  11      105.30      107.07     27.00 o 
  14   7  11      116.53       96.51     41.61 o 
 -21   8  11      333.08      660.56    123.53 o 
 -20   8  11       44.29      143.67     50.90 o 
 -19   8  11      123.09      225.94     38.60 o 
 -18   8  11       55.74       86.67     23.58 o 
 -17   8  11        0.53       14.84     36.64 o 
 -16   8  11      193.76      173.75     38.32 o 
 -15   8  11       34.34      146.58     47.03 o 
 -14   8  11       90.79      137.48     33.77 o 
 -13   8  11      667.21      762.25    107.06 o 
 -12   8  11      135.44      168.19     64.77 o 
 -11   8  11      267.43      279.59     84.28 o 
 -10   8  11      340.14      363.35     90.85 o 
  -9   8  11       30.82       -8.18     37.69 o 
  -8   8  11      308.50      337.16     83.24 o 
  -7   8  11       84.95      106.17     60.01 o 
  -6   8  11       13.01       26.17     26.41 o 
  -5   8  11        1.76        3.58     24.58 o 
  -4   8  11      282.25      255.69     50.97 o 
  -3   8  11       37.39        2.85     23.19 o 
  -2   8  11       54.24       60.12     32.95 o 
  -1   8  11       60.24       10.66     27.18 o 
   0   8  11        4.62       -8.72     25.19 o 
   1   8  11      102.17       61.21     33.97 o 
   2   8  11      155.54      138.13     41.05 o 
   3   8  11        1.87        7.93     25.39 o 
   4   8  11       20.63       55.46     31.72 o 
   5   8  11       46.57       51.18     34.53 o 
   6   8  11       37.70       53.14     34.33 o 
   7   8  11       77.90       25.74     48.56 o 
   8   8  11       24.15       14.86     45.13 o 
   9   8  11       65.06       12.82     47.03 o 
  10   8  11      165.61      198.77     39.02 o 
 -14   9  11        0.00      164.01     51.69 o 
 -13   9  11      176.31      355.51     85.68 o 
 -12   9  11       73.56      101.14     59.69 o 
 -11   9  11        7.36       27.68     43.79 o 
 -10   9  11        3.32       12.21     43.19 o 
  -9   9  11        4.34       28.82     28.32 o 
  -8   9  11        2.73        4.55     33.45 o 
  -7   9  11        5.42       12.88     27.16 o 
  -6   9  11       60.49       59.08     32.39 o 
  -5   9  11       12.47       15.52     27.38 o 
  -4   9  11       15.00       23.44     28.04 o 
  -3   9  11      106.08      165.29     54.15 o 
  -2   9  11      202.94      139.85     45.60 o 
  -1   9  11      170.59      193.49     73.04 o 
   0   9  11       46.85       -8.58     28.55 o 
   1   9  11        6.88       -0.47     27.54 o 
   2   9  11      162.56      223.42     50.42 o 
   3   9  11      463.36      444.42     67.31 o 
 -35   0  12      252.33      413.54    124.09 o 
 -34   0  12      843.81     1056.23     66.47 o 
 -33   0  12      824.35      905.66     61.71 o 
 -32   0  12       31.75      123.80     29.76 o 
 -31   0  12        0.47       14.84     19.20 o 
 -30   0  12       28.70       59.29     22.74 o 
 -29   0  12       91.04       94.87     16.09 o 
 -28   0  12       29.89       30.49     12.33 o 
 -27   0  12      700.47      600.89     33.34 o 
 -26   0  12       63.58       38.22     12.10 o 
 -25   0  12      782.67      639.50     44.81 o 
 -24   0  12     1281.35     1312.87     34.11 o 
 -23   0  12     1978.51     1959.09     40.70 o 
 -22   0  12     8679.74     8160.41    117.19 o 
 -21   0  12     2440.25     2183.57     41.53 o 
 -20   0  12     2467.67     2478.43     43.42 o 
 -19   0  12     2040.89     2068.48     49.11 o 
 -18   0  12     2397.67     2310.42     40.39 o 
 -17   0  12     1383.69     1481.92     31.66 o 
 -16   0  12      133.19      151.71     12.91 o 
 -15   0  12        3.19       -8.74      8.01 o 
 -14   0  12       10.23        7.31      5.63 o 
 -13   0  12       57.67      115.15     10.57 o 
 -12   0  12     3669.53     3760.48     47.04 o 
 -11   0  12       62.66       61.51      8.14 o 
 -10   0  12       22.13       21.32      6.06 o 
  -9   0  12     3132.00     3272.82     40.65 o 
  -8   0  12       33.42       47.53      6.09 o 
  -7   0  12     1594.98     1638.45     27.82 o 
  -6   0  12     4315.09     4379.48     67.16 o 
  -5   0  12      978.17     1017.55     24.54 o 
  -4   0  12     1130.79     1158.13     28.26 o 
  -3   0  12     2035.11     1878.07     29.12 o 
  -2   0  12     1753.80     1712.05     27.97 o 
  -1   0  12     1631.43     1830.65     29.21 o 
   0   0  12     7765.13     7776.23     98.98 o 
   1   0  12       97.82      148.04     12.93 o 
   2   0  12     1109.32     1185.43     28.10 o 
   3   0  12       70.27       69.01     11.46 o 
   4   0  12       35.12       12.59     10.09 o 
   5   0  12      598.71      642.63     24.23 o 
   6   0  12     2230.26     2346.53     43.20 o 
   7   0  12     2500.86     2458.58     45.25 o 
   8   0  12     5741.41     5928.09    101.48 o 
   9   0  12     6809.18     6298.17    107.60 o 
  10   0  12    14925.65    15186.86    149.62 o 
  11   0  12     1888.29     1965.27     43.95 o 
  12   0  12     1055.95     1066.12     46.82 o 
  13   0  12      449.12      365.93     31.43 o 
  14   0  12       96.41       69.55     19.93 o 
  15   0  12      211.05      217.93     36.26 o 
  16   0  12      155.90      161.77     28.78 o 
  17   0  12       10.01        7.54     17.49 o 
  18   0  12       63.36       93.74     24.75 o 
  19   0  12        1.30        2.63     15.60 o 
  20   0  12       94.77       13.36     21.36 o 
  21   0  12       46.49       64.56     22.40 o 
  22   0  12      320.37      297.64     40.93 o 
 -35   1  12        0.04      122.51     53.75 o 
 -34   1  12       40.90       75.67     19.04 o 
 -33   1  12       62.53       51.71     15.77 o 
 -32   1  12        0.60       15.44     17.73 o 
 -31   1  12       35.79       23.14     17.83 o 
 -30   1  12      169.91      167.97     19.01 o 
 -29   1  12      225.88      253.36     18.60 o 
 -28   1  12        1.75       12.15      9.25 o 
 -27   1  12        1.40       10.19      8.87 o 
 -26   1  12      597.22      564.46     22.66 o 
 -25   1  12        8.24       -6.00      7.16 o 
 -24   1  12       12.65       20.60      9.03 o 
 -23   1  12     1419.55     1288.60     26.80 o 
 -22   1  12     1104.50      983.91     25.49 o 
 -21   1  12     1622.86     1675.42     26.56 o 
 -20   1  12      305.57      278.60     12.64 o 
 -19   1  12      185.16      218.85     10.89 o 
 -18   1  12     3679.01     3557.35     34.84 o 
 -17   1  12      487.78      466.64     13.18 o 
 -16   1  12      188.42      211.02      9.79 o 
 -15   1  12      349.49      323.77      9.45 o 
 -14   1  12      653.15      634.33     11.95 o 
 -13   1  12       34.96       76.30      6.18 o 
 -12   1  12       11.72        7.67      3.84 o 
 -11   1  12     2888.07     2968.15     27.53 o 
 -10   1  12      275.30      303.43      9.25 o 
  -9   1  12     6408.81     6473.74     51.74 o 
  -8   1  12      751.25      771.91     13.52 o 
  -7   1  12       29.43       43.73      4.77 o 
  -6   1  12        6.00        2.62      3.42 o 
  -5   1  12        3.31        6.90      3.28 o 
  -4   1  12     1601.93     1668.92     20.06 o 
  -3   1  12     4536.85     4860.64     43.84 o 
  -2   1  12       19.60       13.19      4.89 o 
  -1   1  12     1013.75     1172.42     17.71 o 
   0   1  12        3.37        4.58      4.45 o 
   1   1  12      401.36      302.13     10.03 o 
   2   1  12       62.01       41.75      5.97 o 
   3   1  12      259.48      231.38     13.23 o 
   4   1  12       60.61       58.23      9.13 o 
   5   1  12       96.34      113.42     12.15 o 
   6   1  12     3256.17     3401.53     42.25 o 
   7   1  12       10.23       -3.97      8.58 o 
   8   1  12        4.12        2.69      9.07 o 
   9   1  12       20.50       45.41     11.30 o 
  10   1  12      967.40      993.45     28.57 o 
  11   1  12      599.28      588.47     23.92 o 
  12   1  12     2208.59     2120.90     41.00 o 
  13   1  12       42.04       36.96     11.50 o 
  14   1  12      493.98      493.66     23.37 o 
  15   1  12        1.41        9.45     13.63 o 
  16   1  12      458.81      540.75     25.35 o 
  17   1  12        0.10       -8.44     10.48 o 
  18   1  12      114.19      178.10     29.25 o 
  19   1  12        2.02      -14.13     17.20 o 
  20   1  12       52.95       88.74     29.70 o 
  21   1  12       50.70       81.85     27.15 o 
  22   1  12      876.93     1048.63     68.91 o 
  23   1  12      267.43      209.12     39.41 o 
 -34   2  12      196.61      219.11     22.19 o 
 -33   2  12       18.47       49.54     16.73 o 
 -32   2  12       86.64      108.59     15.37 o 
 -31   2  12      198.65      217.80     19.51 o 
 -30   2  12       40.46       63.68     24.01 o 
 -29   2  12      226.55      192.38     17.70 o 
 -28   2  12       98.25      103.57     14.18 o 
 -27   2  12      293.17      313.79     25.95 o 
 -26   2  12     1184.50     1231.22     32.13 o 
 -25   2  12      660.78      658.50     23.92 o 
 -24   2  12        0.41       10.04      8.10 o 
 -23   2  12     1065.35     1113.03     28.47 o 
 -22   2  12        2.30        2.95      7.21 o 
 -21   2  12      290.13      284.70     16.66 o 
 -20   2  12       26.88       21.02      8.35 o 
 -19   2  12      637.94      622.96     20.47 o 
 -18   2  12       39.87       28.32      7.55 o 
 -17   2  12      116.10      111.97     10.82 o 
 -16   2  12      177.76      121.94     11.76 o 
 -15   2  12      126.55      111.34     10.86 o 
 -14   2  12      249.50      276.35     13.64 o 
 -13   2  12      496.06      554.32     16.80 o 
 -12   2  12      445.63      463.24     12.28 o 
 -11   2  12      924.66      877.26     15.44 o 
 -10   2  12     2231.76     2193.39     31.00 o 
  -9   2  12     1337.26     1266.79     18.42 o 
  -8   2  12        5.16        3.75      3.72 o 
  -7   2  12       50.61       36.68      5.40 o 
  -6   2  12       15.23       27.45      4.88 o 
  -5   2  12       64.21       63.63      6.04 o 
  -4   2  12        0.00        6.02      4.03 o 
  -3   2  12      127.94      128.60      7.66 o 
  -2   2  12     1196.04     1279.06     17.24 o 
  -1   2  12     1184.38     1230.91     17.07 o 
   0   2  12      560.36      594.64     13.35 o 
   1   2  12     1577.79     1728.52     27.36 o 
   2   2  12      722.12      775.90     19.12 o 
   3   2  12       27.14       16.97      6.42 o 
   4   2  12        1.66        3.38      6.86 o 
   5   2  12        9.23       17.79      9.10 o 
   6   2  12      158.03      130.27     12.32 o 
   7   2  12      280.25      238.85     15.48 o 
   8   2  12      139.95      157.21     14.09 o 
   9   2  12      898.90      866.87     32.79 o 
  10   2  12      107.05      127.93     18.37 o 
  11   2  12      196.22      202.20     22.30 o 
  12   2  12       24.73       25.62     15.37 o 
  13   2  12      134.88      133.23     19.96 o 
  14   2  12      426.05      501.85     45.31 o 
  15   2  12      107.82      115.87     20.12 o 
  16   2  12      194.24      145.71     21.85 o 
  17   2  12      118.61      103.47     19.97 o 
  18   2  12       87.66      132.98     22.25 o 
  19   2  12      161.47      243.56     31.04 o 
  20   2  12      105.82      150.42     25.15 o 
  21   2  12       41.68       27.83     25.22 o 
  22   2  12       24.13       29.26     45.69 o 
 -33   3  12      148.34      165.47     20.54 o 
 -32   3  12      628.08      716.28     29.61 o 
 -31   3  12      176.75      170.26     20.61 o 
 -30   3  12        0.43       -4.85     10.33 o 
 -29   3  12       44.65       42.85     15.62 o 
 -28   3  12       10.41       24.31     13.74 o 
 -27   3  12      375.11      362.10     25.84 o 
 -26   3  12        0.97        7.75     10.00 o 
 -25   3  12      301.90      277.40     18.76 o 
 -24   3  12        4.12       23.35     11.89 o 
 -23   3  12      236.47      206.43     16.22 o 
 -22   3  12       14.97       26.23      9.45 o 
 -21   3  12      340.14      343.66     21.23 o 
 -20   3  12      187.13      208.42     15.27 o 
 -19   3  12     1225.43     1163.73     40.60 o 
 -18   3  12      244.74      229.63     14.94 o 
 -17   3  12       12.54       17.19      7.77 o 
 -16   3  12      565.03      477.36     18.40 o 
 -15   3  12     5366.53     5336.09     54.71 o 
 -14   3  12        0.54        3.91      6.10 o 
 -13   3  12       70.67       86.97      9.31 o 
 -12   3  12       31.00       40.66      8.32 o 
 -11   3  12     1057.61     1089.34     22.86 o 
 -10   3  12      953.47     1049.32     21.69 o 
  -9   3  12      128.76      147.79     10.16 o 
  -8   3  12        0.11       -2.30      5.03 o 
  -7   3  12      162.39      135.64      9.27 o 
  -6   3  12       36.99       43.61      7.17 o 
  -5   3  12      183.17      139.38      9.95 o 
  -4   3  12      714.44      834.94     28.54 o 
  -3   3  12      537.98      528.08     32.10 o 
  -2   3  12     1220.66     1308.21     28.40 o 
  -1   3  12      891.79     1025.75     25.96 o 
   0   3  12       74.02       73.83     10.92 o 
   1   3  12      448.35      468.82     16.55 o 
   2   3  12      379.89      364.07     18.94 o 
   3   3  12      198.15      199.64     15.93 o 
   4   3  12     1316.73     1185.15     31.67 o 
   5   3  12     1250.59     1278.91     33.60 o 
   6   3  12      163.52      166.49     18.29 o 
   7   3  12        0.01        1.52     11.50 o 
   8   3  12        0.51       -3.20     14.14 o 
   9   3  12      305.82      335.08     34.06 o 
  10   3  12      103.34      108.08     17.71 o 
  11   3  12       65.45       47.12     16.14 o 
  12   3  12      270.39      274.54     24.68 o 
  13   3  12      378.15      387.81     38.79 o 
  14   3  12      643.61      636.15     34.09 o 
  15   3  12      744.57      875.99     38.70 o 
  16   3  12      317.72      280.99     27.80 o 
  17   3  12      172.09      115.69     42.11 o 
  18   3  12      147.26      160.01     24.85 o 
  19   3  12      118.27       93.89     22.18 o 
  20   3  12        4.80        2.85     18.79 o 
  21   3  12      264.18      295.14     39.90 o 
  22   3  12        0.21        2.86     19.57 o 
 -32   4  12        3.48       19.68     15.72 o 
 -31   4  12       52.86       96.98     19.26 o 
 -30   4  12      179.94      191.78     19.06 o 
 -29   4  12      275.65      274.94     21.55 o 
 -28   4  12      546.32      506.51     27.51 o 
 -27   4  12      329.68      330.65     21.57 o 
 -26   4  12      355.98      368.81     21.91 o 
 -25   4  12       18.66       16.19     11.11 o 
 -24   4  12      538.19      527.14     22.96 o 
 -23   4  12      345.66      348.11     20.06 o 
 -22   4  12     1548.80     1489.67     33.43 o 
 -21   4  12      485.12      534.25     21.44 o 
 -20   4  12      705.95      674.77     23.01 o 
 -19   4  12       98.37      111.44     12.20 o 
 -18   4  12     1831.14     1785.48     32.89 o 
 -17   4  12      899.40      850.16     24.54 o 
 -16   4  12       57.78       44.26      8.94 o 
 -15   4  12      728.67      742.80     20.88 o 
 -14   4  12      933.68      925.97     31.27 o 
 -13   4  12      221.34      213.37     13.27 o 
 -12   4  12        0.11        7.23      6.82 o 
 -11   4  12      542.69      503.61     16.67 o 
 -10   4  12      385.60      373.08     17.47 o 
  -9   4  12      138.30      147.82     13.77 o 
  -8   4  12      308.34      315.41     16.72 o 
  -7   4  12     1301.33     1327.99     91.81 o 
  -6   4  12      464.78      439.40     24.01 o 
  -5   4  12      867.57      859.95     48.81 o 
  -4   4  12       59.98       49.39     10.89 o 
  -3   4  12      138.77      140.99     16.44 o 
  -2   4  12       86.44       99.86     13.13 o 
  -1   4  12      235.65      274.10     19.46 o 
   0   4  12       12.73       17.05      9.01 o 
   1   4  12     1909.16     1887.94     57.41 o 
   2   4  12     1782.58     1806.86     36.20 o 
   3   4  12      189.11      189.31     15.08 o 
   4   4  12       19.92        3.63     10.10 o 
   5   4  12      269.31      282.14     18.86 o 
   6   4  12      403.09      389.39     22.03 o 
   7   4  12      776.95      681.37     29.32 o 
   8   4  12       47.07       44.20     14.20 o 
   9   4  12        5.14       -9.65     12.21 o 
  10   4  12     1224.01     1230.05     45.55 o 
  11   4  12       19.69        9.43     14.40 o 
  12   4  12        0.37       -8.86     17.50 o 
  13   4  12      227.12      225.03     24.16 o 
  14   4  12      398.85      367.42     29.39 o 
  15   4  12      103.92       98.04     25.38 o 
  16   4  12       70.38       91.57     21.38 o 
  17   4  12        4.35        7.70     24.80 o 
  18   4  12      127.10      105.24     24.03 o 
  19   4  12      117.15       49.51     22.35 o 
  20   4  12      165.47      157.84     40.17 o 
 -30   5  12        0.02       13.16     12.93 o 
 -29   5  12       11.99       14.07     11.84 o 
 -28   5  12      110.07       90.67     16.15 o 
 -27   5  12        8.70       15.79     11.15 o 
 -26   5  12        0.03        0.20     10.05 o 
 -25   5  12        0.54        4.27      9.78 o 
 -24   5  12       26.34       28.17     10.79 o 
 -23   5  12       39.34       30.57     10.72 o 
 -22   5  12       43.19       51.44     11.60 o 
 -21   5  12      528.46      565.17     22.38 o 
 -20   5  12      866.12      921.17     26.37 o 
 -19   5  12      402.80      411.09     26.38 o 
 -18   5  12      201.55      199.99     14.86 o 
 -17   5  12       79.48       78.39     10.79 o 
 -16   5  12      420.74      436.61     20.59 o 
 -15   5  12       80.81       60.01     10.56 o 
 -14   5  12       80.27       57.36     10.41 o 
 -13   5  12     1125.12     1028.10     28.97 o 
 -12   5  12      500.94      468.42     21.63 o 
 -11   5  12      452.79      494.79     25.84 o 
 -10   5  12     1015.67      898.76     33.61 o 
  -9   5  12       82.66       61.07     11.96 o 
  -8   5  12      200.40      223.89     42.55 o 
  -7   5  12      470.77      501.17     25.33 o 
  -6   5  12      135.79      140.73     15.66 o 
  -5   5  12      809.98      833.21     40.84 o 
  -4   5  12      131.59      131.15     15.72 o 
  -3   5  12       41.19       40.87      9.66 o 
  -2   5  12      103.40      131.42     15.41 o 
  -1   5  12      119.96       97.28     14.20 o 
   0   5  12       94.23       88.99     14.08 o 
   1   5  12     1007.55      925.26     33.77 o 
   2   5  12       12.53        4.52     14.81 o 
   3   5  12      400.41      454.54     27.23 o 
   4   5  12      384.27      351.65     19.17 o 
   5   5  12       97.88       85.90     15.78 o 
   6   5  12       52.98       56.21     14.42 o 
   7   5  12      215.11      199.43     24.87 o 
   8   5  12       99.28      101.04     20.86 o 
   9   5  12        2.69        7.03     14.16 o 
  10   5  12       37.05       43.22     16.02 o 
  11   5  12      129.81      159.59     21.37 o 
  12   5  12        7.48        9.19     15.60 o 
  13   5  12      159.22      180.08     23.67 o 
  14   5  12       89.72       89.38     31.58 o 
  15   5  12       39.51      -11.45     21.47 o 
  16   5  12        0.01        4.27     21.45 o 
  17   5  12        0.28      -23.07     18.04 o 
  18   5  12       21.63      -11.07     24.35 o 
 -28   6  12      124.39      157.86     22.47 o 
 -27   6  12        5.72       12.90     11.12 o 
 -26   6  12        3.32       10.62     11.44 o 
 -25   6  12      131.47      142.12     18.50 o 
 -24   6  12      329.24      358.21     22.05 o 
 -23   6  12       52.77       60.86     12.32 o 
 -22   6  12        0.72        0.60      8.75 o 
 -21   6  12      193.95      218.36     17.28 o 
 -20   6  12       30.70       45.96     12.39 o 
 -19   6  12      606.30      633.52     26.87 o 
 -18   6  12      544.93      520.47     34.03 o 
 -17   6  12       25.62       37.49     15.98 o 
 -16   6  12      439.16      502.61     33.39 o 
 -15   6  12      946.55      894.24     56.82 o 
 -14   6  12      517.70      513.07     96.27 o 
 -13   6  12      705.23      626.97     89.39 o 
 -12   6  12      186.03      200.03     62.37 o 
 -11   6  12      981.05      925.91    101.35 o 
 -10   6  12      563.09      563.33     95.01 o 
  -9   6  12      216.89      113.45     48.38 o 
  -8   6  12      487.50      566.31     96.01 o 
  -7   6  12        2.15        0.59     27.13 o 
  -6   6  12       71.53       95.83     45.22 o 
  -5   6  12      287.92      269.92     67.68 o 
  -4   6  12      903.36      952.75     65.24 o 
  -3   6  12       17.00       27.08     21.59 o 
  -2   6  12      178.51      168.26     36.87 o 
  -1   6  12       70.08       64.52     27.04 o 
   0   6  12      795.10      782.10     31.42 o 
   1   6  12       33.80       50.72     19.03 o 
   2   6  12       39.16       56.53     13.46 o 
   3   6  12      341.33      313.92     38.75 o 
   4   6  12       29.54       29.87      9.80 o 
   5   6  12       20.70       13.14      9.31 o 
   6   6  12     2402.97     2339.89     61.00 o 
   7   6  12      690.79      594.73     36.23 o 
   8   6  12      240.36      229.63     27.29 o 
   9   6  12      652.14      720.34     41.46 o 
  10   6  12      568.07      556.62     44.34 o 
  11   6  12        0.13       -3.62     22.09 o 
  12   6  12       62.92       69.41     26.96 o 
  13   6  12      116.21       76.07     24.19 o 
  14   6  12       18.08       45.71     38.30 o 
  15   6  12       21.25       27.87     28.01 o 
  16   6  12      102.40       56.18     46.03 o 
 -25   7  12      100.57      131.49     28.04 o 
 -24   7  12       22.30       47.76     20.45 o 
 -23   7  12      139.58      153.71     25.93 o 
 -22   7  12      167.63      181.42     27.06 o 
 -21   7  12       76.75      179.87     66.24 o 
 -20   7  12       19.83        7.45     36.27 o 
 -19   7  12        1.85       29.48     21.87 o 
 -18   7  12      290.01      316.46     46.91 o 
 -17   7  12      512.24      535.82     78.09 o 
 -16   7  12        0.22      -13.77     16.87 o 
 -15   7  12        0.98      -11.63     17.87 o 
 -14   7  12     1142.12     1027.23    116.18 o 
 -13   7  12      171.21      263.05     77.60 o 
 -12   7  12      147.62      139.97     55.25 o 
 -11   7  12      178.54      210.28     66.80 o 
 -10   7  12      435.35      502.37     97.98 o 
  -9   7  12        4.52        3.55     34.61 o 
  -8   7  12        1.17       -6.23     16.86 o 
  -7   7  12      365.81      412.97     43.30 o 
  -6   7  12       87.28       62.04     24.76 o 
  -5   7  12      266.97      236.90     46.34 o 
  -4   7  12      169.70      153.33     41.56 o 
  -3   7  12       39.13       10.96     23.17 o 
  -2   7  12      544.03      532.09     65.96 o 
  -1   7  12       30.40        2.69     20.72 o 
   0   7  12       75.39       60.21     59.03 o 
   1   7  12        7.46       -0.54     25.47 o 
   2   7  12       50.27       31.08     26.88 o 
   3   7  12        6.17       12.10     26.99 o 
   4   7  12      476.70      441.91     60.82 o 
   5   7  12      148.40      171.82     16.46 o 
   6   7  12      110.31      107.96     18.06 o 
   7   7  12       11.88       39.69     15.52 o 
   8   7  12       31.82       32.33     16.42 o 
   9   7  12      822.29      892.14     46.37 o 
  10   7  12        2.19       -0.22     22.88 o 
  11   7  12      261.13      323.40     33.20 o 
  12   7  12      138.67      104.62     32.63 o 
  13   7  12      147.80      113.47     27.50 o 
 -20   8  12       82.37      139.26     30.95 o 
 -19   8  12       46.28       94.21     27.07 o 
 -18   8  12        4.45       63.25     23.51 o 
 -17   8  12      386.61      471.20     56.94 o 
 -16   8  12     1118.49     1217.38    201.99 o 
 -15   8  12        0.71       -0.05     21.73 o 
 -14   8  12      160.22      237.65     78.31 o 
 -13   8  12      551.65      719.64    129.23 o 
 -12   8  12      374.99      357.96     92.24 o 
 -11   8  12       13.39      -33.90     30.43 o 
 -10   8  12        0.07        1.48     39.41 o 
  -9   8  12        0.04        5.20     34.84 o 
  -8   8  12      161.10      290.47     86.18 o 
  -7   8  12        2.86       -1.50     23.36 o 
  -6   8  12      150.19      148.32     40.02 o 
  -5   8  12        0.20       21.92     37.23 o 
  -4   8  12       36.98        5.78     24.68 o 
  -3   8  12        8.39        4.37     23.38 o 
  -2   8  12       10.56      -17.55     21.13 o 
  -1   8  12       48.08       52.80     31.83 o 
   0   8  12      312.14      319.16     81.25 o 
   1   8  12      394.84      398.16     74.32 o 
   2   8  12      879.06      861.03     84.04 o 
   3   8  12     1623.71     1777.00    104.85 o 
   4   8  12      910.91      908.65     78.40 o 
   5   8  12      548.68      523.65     85.38 o 
   6   8  12       25.23       42.00     33.46 o 
   7   8  12      333.53      300.24     76.79 o 
   8   8  12       30.40       14.76     43.87 o 
 -12   9  12       65.99       48.06     49.60 o 
 -11   9  12        1.70       44.68     41.25 o 
 -10   9  12      151.50      192.76     73.38 o 
  -9   9  12      189.18      236.65     52.54 o 
  -8   9  12      507.64      565.45     76.25 o 
  -7   9  12       21.48       55.33     31.26 o 
  -6   9  12        0.10       22.56     44.42 o 
  -5   9  12        8.37       -0.27     25.42 o 
  -4   9  12        3.18       16.02     30.51 o 
  -3   9  12      380.12      306.40    102.51 o 
  -2   9  12      145.00      167.47     66.57 o 
  -1   9  12      102.82      130.46     43.75 o 
   0   9  12      120.69      131.91     40.76 o 
 -35   1  13       27.72      112.90     50.74 o 
 -34   1  13      127.12      181.37     29.21 o 
 -33   1  13       38.84       54.19     27.36 o 
 -32   1  13        0.23       11.02     19.45 o 
 -31   1  13      361.58      344.51     29.80 o 
 -30   1  13      193.44      251.66     19.50 o 
 -29   1  13       81.92      121.11     14.55 o 
 -28   1  13      736.85      729.13     25.93 o 
 -27   1  13       67.86      105.55     13.73 o 
 -26   1  13      328.12      314.27     18.72 o 
 -25   1  13      283.81      283.07     17.48 o 
 -24   1  13     1448.57     1286.57     31.84 o 
 -23   1  13      182.60      163.71     13.85 o 
 -22   1  13      604.60      575.97     20.82 o 
 -21   1  13       81.95       62.48      7.58 o 
 -20   1  13      764.58      765.31     17.43 o 
 -19   1  13      113.49      109.23      8.61 o 
 -18   1  13      546.12      550.32     14.62 o 
 -17   1  13       31.34       32.42      5.90 o 
 -16   1  13       96.12       95.37      6.41 o 
 -15   1  13       37.59       38.20      4.82 o 
 -14   1  13     1754.67     1693.42     21.83 o 
 -13   1  13      980.99      933.20     16.23 o 
 -12   1  13      608.10      658.40     13.59 o 
 -11   1  13     2463.19     2420.94     25.04 o 
 -10   1  13        7.44        7.85      3.99 o 
  -9   1  13      981.94      887.42     15.14 o 
  -8   1  13      389.28      435.44     11.19 o 
  -7   1  13      173.86      163.60      7.81 o 
  -6   1  13     2235.69     2040.10     23.68 o 
  -5   1  13      323.53      324.00     10.85 o 
  -4   1  13        3.58        7.07      3.11 o 
  -3   1  13     1753.98     1709.79     35.06 o 
  -2   1  13       10.55        5.91      4.88 o 
  -1   1  13     2089.82     2169.38     26.70 o 
   0   1  13     2603.90     2683.40     31.57 o 
   1   1  13      237.47      212.55     11.53 o 
   2   1  13      152.75      139.04     12.56 o 
   3   1  13       92.91      113.51     11.95 o 
   4   1  13       78.64       68.56     11.24 o 
   5   1  13       82.36       82.12     11.69 o 
   6   1  13      118.59      155.37     14.24 o 
   7   1  13      417.43      381.01     20.34 o 
   8   1  13        7.81        7.23      9.99 o 
   9   1  13      927.11      819.87     26.18 o 
  10   1  13       28.30       25.43     11.39 o 
  11   1  13        0.17       -4.08     10.10 o 
  12   1  13       11.77        0.61     10.24 o 
  13   1  13      415.14      445.59     22.00 o 
  14   1  13       18.81       31.94     15.90 o 
  15   1  13      381.46      326.67     20.85 o 
  16   1  13       22.21       35.05     17.43 o 
  17   1  13      171.69      207.45     36.46 o 
  18   1  13      306.58      426.58     45.86 o 
  19   1  13        7.51       33.52     23.86 o 
  20   1  13      185.87      152.97     35.06 o 
  21   1  13       52.73       80.07     28.51 o 
  22   1  13      165.21      174.82     36.56 o 
 -34   2  13      147.20      159.90     33.31 o 
 -33   2  13       49.24       70.57     24.37 o 
 -32   2  13       50.16       55.56     19.77 o 
 -31   2  13      465.24      513.84     31.41 o 
 -30   2  13      205.15      196.86     18.25 o 
 -29   2  13       13.18       17.56     11.98 o 
 -28   2  13      285.20      280.69     19.73 o 
 -27   2  13       38.17       35.71     11.35 o 
 -26   2  13      636.81      597.20     23.64 o 
 -25   2  13      260.65      267.94     18.36 o 
 -24   2  13      299.88      280.52     22.95 o 
 -23   2  13      916.73      844.30     25.64 o 
 -22   2  13      697.65      633.13     22.23 o 
 -21   2  13      235.79      200.27     15.04 o 
 -20   2  13      181.86      211.03     15.17 o 
 -19   2  13       35.13       18.75      7.59 o 
 -18   2  13     3436.79     3326.12     47.95 o 
 -17   2  13       38.67       37.31      7.97 o 
 -16   2  13     1290.43     1262.38     26.20 o 
 -15   2  13      383.46      374.26     15.47 o 
 -14   2  13      108.29       94.33      9.57 o 
 -13   2  13      882.15      984.91     21.57 o 
 -12   2  13        2.61       -0.54      4.48 o 
 -11   2  13      448.33      455.72     13.64 o 
 -10   2  13        6.62       10.37      7.12 o 
  -9   2  13      821.54      844.75     16.08 o 
  -8   2  13      230.96      201.59      8.74 o 
  -7   2  13      128.89       99.91      7.81 o 
  -6   2  13      108.35       91.17      7.48 o 
  -5   2  13     1209.19     1178.18     19.91 o 
  -4   2  13      628.18      667.62     15.31 o 
  -3   2  13     3265.28     3157.28     31.09 o 
  -2   2  13      183.90      133.91      7.38 o 
  -1   2  13      168.87      121.19      7.83 o 
   0   2  13      219.67      253.04     12.67 o 
   1   2  13      164.16      169.17     11.63 o 
   2   2  13      113.15      116.12     10.32 o 
   3   2  13      472.28      505.27     21.99 o 
   4   2  13     1590.91     1526.69     31.33 o 
   5   2  13      157.14      154.11     13.33 o 
   6   2  13      361.13      398.03     19.61 o 
   7   2  13      184.61      235.80     24.40 o 
   8   2  13      118.36       94.67     16.63 o 
   9   2  13       28.24       31.10     14.61 o 
  10   2  13       88.07       80.45     17.14 o 
  11   2  13     1684.86     1785.77     51.74 o 
  12   2  13      923.66      866.20     36.50 o 
  13   2  13       20.16       -4.65     15.02 o 
  14   2  13      139.03      154.73     21.72 o 
  15   2  13        2.98       -0.74     18.17 o 
  16   2  13       33.55       14.55     22.32 o 
  17   2  13        0.05      -23.43     15.28 o 
  18   2  13       18.55       30.40     18.35 o 
  19   2  13       46.60       71.62     27.37 o 
  20   2  13      129.11      192.00     35.15 o 
  21   2  13       14.60      -38.51     19.25 o 
 -33   3  13        0.41       21.92     20.08 o 
 -32   3  13       17.95       38.96     18.30 o 
 -31   3  13      435.55      500.27     27.05 o 
 -30   3  13       33.56       53.69     13.74 o 
 -29   3  13      261.49      228.13     19.11 o 
 -28   3  13      152.97      155.53     16.64 o 
 -27   3  13       32.88       57.88     12.14 o 
 -26   3  13      200.88      211.66     17.69 o 
 -25   3  13       79.74       63.05     11.67 o 
 -24   3  13       16.34        7.15      8.32 o 
 -23   3  13      106.48       89.13     12.90 o 
 -22   3  13        3.92        8.46      8.23 o 
 -21   3  13        6.86       -2.49      6.63 o 
 -20   3  13      265.94      298.39     17.39 o 
 -19   3  13       84.97       82.08     11.47 o 
 -18   3  13      330.38      318.66     16.97 o 
 -17   3  13      442.95      457.68     18.90 o 
 -16   3  13     1195.17     1302.69     27.47 o 
 -15   3  13       64.22       72.42      9.66 o 
 -14   3  13       43.59       57.29      8.65 o 
 -13   3  13      195.03      238.86     14.24 o 
 -12   3  13      466.15      486.85     17.88 o 
 -11   3  13      171.47      203.13     12.51 o 
 -10   3  13     2731.17     2759.16     35.78 o 
  -9   3  13      335.74      322.22     13.80 o 
  -8   3  13      974.76      953.46     22.61 o 
  -7   3  13       46.38       53.99      8.10 o 
  -6   3  13       85.59       69.79     12.51 o 
  -5   3  13       42.71       29.94      9.72 o 
  -4   3  13      398.87      432.60     29.25 o 
  -3   3  13      768.23      859.00     27.18 o 
  -2   3  13      158.12      247.34     26.57 o 
  -1   3  13      265.08      246.19     16.25 o 
   0   3  13     1111.22     1139.96     31.79 o 
   1   3  13       30.40       19.57      9.59 o 
   2   3  13      979.34      894.56     34.91 o 
   3   3  13     4020.52     3956.40     58.45 o 
   4   3  13      704.86      740.79     27.18 o 
   5   3  13       18.51       13.12     11.82 o 
   6   3  13      109.38       95.42     15.66 o 
   7   3  13       39.54       16.19     13.16 o 
   8   3  13        0.06       -7.01     12.86 o 
   9   3  13      156.53      147.74     19.70 o 
  10   3  13       10.08        0.95     14.22 o 
  11   3  13       82.40       86.30     18.33 o 
  12   3  13      561.10      539.32     32.24 o 
  13   3  13       41.17       16.56     19.04 o 
  14   3  13      214.97      198.18     24.35 o 
  15   3  13       54.10       77.37     19.73 o 
  16   3  13      136.57      124.02     22.82 o 
  17   3  13        2.16      -16.88     17.32 o 
  18   3  13        2.00        9.90     23.70 o 
  19   3  13       77.10       46.53     21.73 o 
  20   3  13      288.06      291.27     31.28 o 
 -32   4  13      260.37      333.80     31.49 o 
 -31   4  13       23.30       31.44     17.27 o 
 -30   4  13      501.93      495.19     31.26 o 
 -29   4  13      189.77      188.16     18.79 o 
 -28   4  13      290.25      250.01     20.55 o 
 -27   4  13      355.54      340.28     22.19 o 
 -26   4  13      170.69      146.37     15.86 o 
 -25   4  13        1.07        9.32      9.61 o 
 -24   4  13     1108.52     1071.80     30.49 o 
 -23   4  13      988.59      886.02     27.53 o 
 -22   4  13     1023.29      981.77     27.91 o 
 -21   4  13      662.98      600.76     22.53 o 
 -20   4  13      428.58      415.85     20.03 o 
 -19   4  13      154.31      133.10     13.28 o 
 -18   4  13       57.78       72.69     10.67 o 
 -17   4  13      308.47      301.37     16.49 o 
 -16   4  13       34.01       32.09      8.74 o 
 -15   4  13     1738.41     1709.38     30.39 o 
 -14   4  13      137.75      155.62     12.17 o 
 -13   4  13     1006.53     1035.28     25.68 o 
 -12   4  13      432.26      476.91     19.02 o 
 -11   4  13      235.37      217.13     14.16 o 
 -10   4  13     1842.51     1776.80     45.42 o 
  -9   4  13     1598.13     1707.21     48.76 o 
  -8   4  13      319.76      320.63     22.16 o 
  -7   4  13      211.44      239.15     19.80 o 
  -6   4  13       68.54       45.03     11.93 o 
  -5   4  13      534.11      508.55     26.95 o 
  -4   4  13       25.04       45.44     11.60 o 
  -3   4  13      137.03      150.10     16.09 o 
  -2   4  13       44.71       58.73     12.26 o 
  -1   4  13      666.80      611.32     33.32 o 
   0   4  13      205.13      201.22     19.39 o 
   1   4  13       89.77       91.24     10.14 o 
   2   4  13     1154.45     1067.00     25.43 o 
   3   4  13      666.99      685.67     25.61 o 
   4   4  13        7.17       -3.98      9.65 o 
   5   4  13       19.69       17.02     11.35 o 
   6   4  13      264.18      275.41     21.93 o 
   7   4  13      103.90       80.79     20.31 o 
   8   4  13      384.99      352.57     25.15 o 
   9   4  13       20.45        3.45     14.03 o 
  10   4  13      140.06      103.76     18.61 o 
  11   4  13        1.89        2.84     14.83 o 
  12   4  13      160.57      145.25     21.63 o 
  13   4  13       66.45       61.28     19.22 o 
  14   4  13      581.45      646.80     35.86 o 
  15   4  13      109.29       82.43     21.13 o 
  16   4  13        0.52       -1.03     18.13 o 
  17   4  13        1.07      -15.09     28.29 o 
  18   4  13        0.84      -12.94     32.85 o 
  19   4  13        2.59       30.48     21.55 o 
 -30   5  13       83.48      107.73     18.72 o 
 -29   5  13       29.46       34.25     16.95 o 
 -28   5  13      430.84      420.42     25.16 o 
 -27   5  13        0.01        3.94     11.08 o 
 -26   5  13      317.54      373.29     30.13 o 
 -25   5  13        4.25       20.08     10.35 o 
 -24   5  13       18.34        3.65     10.03 o 
 -23   5  13      696.15      645.48     30.48 o 
 -22   5  13       65.57       80.01     12.76 o 
 -21   5  13        0.77       -9.14      8.23 o 
 -20   5  13        5.65        8.95      9.03 o 
 -19   5  13        2.69       -6.29      7.74 o 
 -18   5  13       13.57        4.01      8.09 o 
 -17   5  13      107.24      110.03     12.13 o 
 -16   5  13      728.99      750.42     41.95 o 
 -15   5  13       56.03       59.36     13.35 o 
 -14   5  13        1.09       12.42      8.96 o 
 -13   5  13       63.29       63.70     17.29 o 
 -12   5  13      140.00      100.61     16.78 o 
 -11   5  13     1887.54     1981.29    104.46 o 
 -10   5  13     2581.41     2565.14     62.25 o 
  -9   5  13     1709.37     1615.76     76.75 o 
  -8   5  13      617.26      694.70     31.62 o 
  -7   5  13       14.46       10.56      9.89 o 
  -6   5  13      128.58      104.82     18.32 o 
  -5   5  13      951.65      891.50     63.02 o 
  -4   5  13       67.96       42.15     20.08 o 
  -3   5  13      250.35      285.69     21.30 o 
  -2   5  13       28.16       24.35     17.85 o 
  -1   5  13      952.42     1006.27     35.92 o 
   0   5  13       50.42       35.91     11.50 o 
   1   5  13      644.15      632.81     29.96 o 
   2   5  13        8.50       -3.02     10.18 o 
   3   5  13        0.00        0.99      7.69 o 
   4   5  13       43.98       35.89     13.61 o 
   5   5  13      707.50      625.28     34.22 o 
   6   5  13      111.76      125.78     19.22 o 
   7   5  13        2.53       13.76     16.14 o 
   8   5  13      144.41      160.73     24.04 o 
   9   5  13       38.46       33.77     15.02 o 
  10   5  13       20.89      -10.58     15.26 o 
  11   5  13       88.68       95.29     19.71 o 
  12   5  13        0.27        4.33     16.20 o 
  13   5  13       92.20      116.72     22.43 o 
  14   5  13       30.50        3.25     17.08 o 
  15   5  13       19.71      -14.93     25.69 o 
  16   5  13      497.84      552.94     47.27 o 
  17   5  13       21.36        5.61     20.02 o 
 -28   6  13       42.93      107.10     21.53 o 
 -27   6  13       41.98       52.83     14.20 o 
 -26   6  13        6.79        9.39     10.78 o 
 -25   6  13       37.96       47.64     15.98 o 
 -24   6  13       70.33       46.09     12.22 o 
 -23   6  13       83.11       71.76     13.05 o 
 -22   6  13       68.18       67.97     12.61 o 
 -21   6  13     2767.04     2816.43     49.61 o 
 -20   6  13      753.28      793.63     32.44 o 
 -19   6  13      238.53      234.76     20.72 o 
 -18   6  13       49.90       50.69     12.81 o 
 -17   6  13      596.43      677.06     32.79 o 
 -16   6  13      157.24      141.92     19.17 o 
 -15   6  13      394.50      386.08     25.94 o 
 -14   6  13      235.54      303.37     79.27 o 
 -13   6  13       69.19      100.27     51.44 o 
 -12   6  13     1434.71     1516.38    127.03 o 
 -11   6  13      423.99      492.16     91.23 o 
 -10   6  13      968.92      891.04     96.96 o 
  -9   6  13      104.17      132.98     54.79 o 
  -8   6  13       96.69       63.14     42.88 o 
  -7   6  13       20.80       32.50     36.67 o 
  -6   6  13        2.73       16.49     32.65 o 
  -5   6  13       65.59       43.42     42.13 o 
  -4   6  13      293.39      285.75     28.42 o 
  -3   6  13        5.00        6.58      8.70 o 
  -2   6  13        9.38       13.74     10.25 o 
  -1   6  13     1243.81     1242.39     49.23 o 
   0   6  13     1155.44     1166.76     62.33 o 
   1   6  13      532.37      581.89     59.73 o 
   2   6  13      598.98      646.30     45.22 o 
   3   6  13        2.65      -13.39     10.60 o 
   4   6  13      153.41      145.00     15.70 o 
   5   6  13      624.69      549.97     32.10 o 
   6   6  13      944.58      908.15     40.68 o 
   7   6  13      686.55      668.04     57.14 o 
   8   6  13      106.85       80.61     26.35 o 
   9   6  13       20.94       45.09     19.03 o 
  10   6  13      127.51      147.33     33.58 o 
  11   6  13      105.87       93.31     36.73 o 
  12   6  13      119.08      109.95     26.55 o 
  13   6  13       31.10       38.18     22.39 o 
  14   6  13      548.47      533.47     36.48 o 
  15   6  13        1.13      -27.65     26.80 o 
 -25   7  13        1.56       29.75     18.80 o 
 -24   7  13        0.15        7.43     29.24 o 
 -23   7  13       17.57       43.75     37.12 o 
 -22   7  13       26.30       47.54     17.76 o 
 -21   7  13       37.62       41.54     42.88 o 
 -20   7  13       73.77      175.39     72.03 o 
 -19   7  13      258.33      318.03     47.42 o 
 -18   7  13        4.33      -12.80     20.45 o 
 -17   7  13       53.19       49.86     25.47 o 
 -16   7  13       11.60       -5.87     19.11 o 
 -15   7  13      227.07      341.23     47.68 o 
 -14   7  13      100.64      126.70     58.60 o 
 -13   7  13      715.26      695.86     95.01 o 
 -12   7  13      197.64      218.03     70.96 o 
 -11   7  13       92.19      151.18     61.06 o 
 -10   7  13        4.67       10.61     36.68 o 
  -9   7  13        3.49       -8.24     30.61 o 
  -8   7  13      338.89      352.31     84.47 o 
  -7   7  13        3.45        8.61     36.31 o 
  -6   7  13      584.38      559.39     56.59 o 
  -5   7  13      177.59      199.34     44.21 o 
  -4   7  13       17.96       -1.06     19.82 o 
  -3   7  13      128.22      171.05     41.59 o 
  -2   7  13       72.99      104.22     35.63 o 
  -1   7  13      341.07      313.50     51.93 o 
   0   7  13        2.19        1.99     28.60 o 
   1   7  13      107.36       92.67     35.33 o 
   2   7  13       20.70       26.95     27.77 o 
   3   7  13       37.98       43.34     14.83 o 
   4   7  13        5.98       12.90      9.37 o 
   5   7  13       20.47       18.58     10.34 o 
   6   7  13       31.35       49.93     16.52 o 
   7   7  13       10.97        6.48     20.18 o 
   8   7  13       21.08       11.01     27.83 o 
   9   7  13        0.28        9.62     17.25 o 
  10   7  13        4.52        6.24     30.03 o 
  11   7  13       64.26       97.59     24.27 o 
  12   7  13       15.16        8.72     19.29 o 
 -20   8  13      367.81      467.25     55.36 o 
 -19   8  13     1042.73     1216.88     73.35 o 
 -18   8  13       19.27       56.52     29.11 o 
 -17   8  13      377.35      396.13     54.68 o 
 -16   8  13       43.37       18.43     23.89 o 
 -15   8  13      240.55      193.72     48.68 o 
 -14   8  13      650.38      720.19    127.80 o 
 -13   8  13      327.23      456.59    100.37 o 
 -12   8  13      161.49      187.85     76.02 o 
 -11   8  13       56.32       68.58     54.02 o 
 -10   8  13       11.76      -10.63     37.22 o 
  -9   8  13        3.67      -16.62     34.14 o 
  -8   8  13       96.60       72.07     54.42 o 
  -7   8  13       18.06       24.28     28.03 o 
  -6   8  13        0.15        2.86     23.25 o 
  -5   8  13      168.02      179.57     44.80 o 
  -4   8  13      182.50      171.72     66.70 o 
  -3   8  13      116.74       78.65     35.22 o 
  -2   8  13        9.19        5.08     27.11 o 
  -1   8  13       18.49        5.25     27.64 o 
   0   8  13        4.60       -3.31     24.48 o 
   1   8  13      122.12      141.17     42.84 o 
   2   8  13       43.93       65.54     33.93 o 
   3   8  13       13.58       34.41     30.99 o 
   4   8  13       74.89       77.46     37.18 o 
   5   8  13       37.13       57.57     34.64 o 
   6   8  13       18.03      -17.06     43.30 o 
   7   8  13        1.30       18.40     25.55 o 
 -10   9  13       29.96       89.79     35.63 o 
  -9   9  13       18.23       63.25     31.32 o 
  -8   9  13      229.52      311.82     57.10 o 
  -7   9  13        0.06        9.17     35.33 o 
  -6   9  13       38.98       67.63     34.87 o 
  -5   9  13       27.94       44.20     33.45 o 
  -4   9  13       15.52       38.64     34.12 o 
  -3   9  13      255.29      283.02     56.55 o 
 -35   0  14       15.82      -15.41     24.43 o 
 -34   0  14       12.43       60.14     71.62 o 
 -33   0  14       11.01       84.22     31.86 o 
 -32   0  14        0.35       20.26     53.55 o 
 -31   0  14      338.46      455.45     65.62 o 
 -30   0  14      164.10      282.52     59.97 o 
 -29   0  14        3.51       50.53     19.59 o 
 -28   0  14        2.40       16.40     12.14 o 
 -27   0  14       18.32       19.56     16.77 o 
 -26   0  14      200.65      189.68     17.44 o 
 -25   0  14       76.71       68.05     13.74 o 
 -24   0  14       85.49       79.08     12.80 o 
 -23   0  14       65.40       62.43     11.91 o 
 -22   0  14      962.93     1030.93     29.76 o 
 -21   0  14       77.94       78.06     13.99 o 
 -20   0  14      604.06      503.88     21.61 o 
 -19   0  14      305.09      304.86     17.87 o 
 -18   0  14      120.72       97.98     11.81 o 
 -17   0  14      130.06      104.45     16.93 o 
 -16   0  14      117.93      164.73     13.81 o 
 -15   0  14     1828.71     1801.44     34.44 o 
 -14   0  14     1378.23     1414.71     29.85 o 
 -13   0  14       38.66       58.46      8.73 o 
 -12   0  14     1247.11     1258.45     27.75 o 
 -11   0  14      172.07      239.36     11.34 o 
 -10   0  14     2880.70     2737.32     33.96 o 
  -9   0  14     3089.48     3000.44     47.58 o 
  -8   0  14     1048.19      981.35     23.45 o 
  -7   0  14      101.68      104.64     10.20 o 
  -6   0  14      252.49      242.78     15.72 o 
  -5   0  14     4463.48     4278.34     58.79 o 
  -4   0  14     4535.60     4289.94     50.01 o 
  -3   0  14      229.27      302.12     14.09 o 
  -2   0  14      971.52      892.21     21.84 o 
  -1   0  14      112.65      101.38     10.35 o 
   0   0  14      860.51      867.96     25.55 o 
   1   0  14       46.32       76.26     11.98 o 
   2   0  14      160.33      197.12     15.98 o 
   3   0  14       63.22       42.88     11.79 o 
   4   0  14      297.60      204.62     17.17 o 
   5   0  14       24.25       44.27     13.54 o 
   6   0  14      202.99      183.58     17.91 o 
   7   0  14      105.28       82.85     17.35 o 
   8   0  14      104.45       97.96     17.50 o 
   9   0  14      744.96      760.49     51.08 o 
  10   0  14       61.59       77.77     24.11 o 
  11   0  14        1.56      -12.64     16.50 o 
  12   0  14      130.58      175.96     30.87 o 
  13   0  14      187.04      245.99     34.74 o 
  14   0  14       38.79       64.52     24.57 o 
  15   0  14       65.43      110.68     26.99 o 
  16   0  14      664.85      688.89     52.07 o 
  17   0  14       41.90        7.10     18.23 o 
  18   0  14      121.57      188.78     33.51 o 
  19   0  14       90.36      140.38     31.11 o 
  20   0  14       52.72       22.09     23.12 o 
 -35   1  14       24.37       60.37     34.65 o 
 -34   1  14      128.13      206.16     58.10 o 
 -33   1  14        8.74       32.60     26.62 o 
 -32   1  14       35.16       59.71     23.03 o 
 -31   1  14      426.97      452.58     24.78 o 
 -30   1  14      271.23      290.73     21.34 o 
 -29   1  14      367.57      372.71     21.21 o 
 -28   1  14      401.46      411.33     21.37 o 
 -27   1  14       97.05       94.88     13.25 o 
 -26   1  14       61.01       47.24     10.32 o 
 -25   1  14        7.41       11.10      6.04 o 
 -24   1  14      680.25      631.99     24.97 o 
 -23   1  14      615.00      618.26     22.09 o 
 -22   1  14      204.52      159.04     12.85 o 
 -21   1  14      964.64      884.42     22.37 o 
 -20   1  14        0.14       -4.26      6.29 o 
 -19   1  14      228.58      239.58     11.25 o 
 -18   1  14        8.68        6.82      4.23 o 
 -17   1  14       30.13       17.67      4.52 o 
 -16   1  14      243.98      214.55     10.00 o 
 -15   1  14       49.59       62.78      6.55 o 
 -14   1  14        3.68        3.07      4.24 o 
 -13   1  14      314.27      324.74     10.59 o 
 -12   1  14       97.85       98.58      7.00 o 
 -11   1  14        0.03       -1.76      3.65 o 
 -10   1  14      207.43      173.01      8.45 o 
  -9   1  14     1097.05     1060.86     17.04 o 
  -8   1  14     1961.30     1900.32     26.86 o 
  -7   1  14       67.53       38.23      4.69 o 
  -6   1  14     2192.03     2118.00     24.97 o 
  -5   1  14      371.58      373.48     10.32 o 
  -4   1  14      121.92      172.87      7.07 o 
  -3   1  14      661.99      704.15     15.24 o 
  -2   1  14      230.62      239.70     18.88 o 
  -1   1  14       58.78       85.19      9.84 o 
   0   1  14       11.29       22.06      7.67 o 
   1   1  14        2.38        6.08      7.04 o 
   2   1  14      639.58      618.11     21.77 o 
   3   1  14       57.59       82.49     11.82 o 
   4   1  14       11.64       -6.80      9.29 o 
   5   1  14       62.00       97.95     13.04 o 
   6   1  14       10.68       -2.86      9.80 o 
   7   1  14     1056.47      980.98     28.03 o 
   8   1  14      426.01      358.79     20.46 o 
   9   1  14      611.11      576.77     23.65 o 
  10   1  14      465.46      453.20     22.22 o 
  11   1  14      221.73      235.95     18.27 o 
  12   1  14      119.34       70.73     12.95 o 
  13   1  14      354.07      456.37     23.00 o 
  14   1  14      268.95      286.59     21.26 o 
  15   1  14       87.62      121.79     19.57 o 
  16   1  14      346.65      445.43     46.20 o 
  17   1  14      411.55      495.60     48.96 o 
  18   1  14        3.85        3.52     21.81 o 
  19   1  14      116.71      111.17     31.27 o 
  20   1  14      204.34      214.49     40.53 o 
  21   1  14       54.28      114.12     32.00 o 
 -34   2  14        8.84       23.02     21.13 o 
 -33   2  14        2.76       18.20     24.72 o 
 -32   2  14      393.06      423.76     33.68 o 
 -31   2  14        1.76       20.34     20.37 o 
 -30   2  14      120.18      134.59     17.92 o 
 -29   2  14        0.05        1.15      9.54 o 
 -28   2  14      400.14      390.25     22.19 o 
 -27   2  14      123.25      148.75     23.61 o 
 -26   2  14      942.63      937.54     29.97 o 
 -25   2  14       97.86      109.57     12.95 o 
 -24   2  14      277.43      264.74     17.56 o 
 -23   2  14      106.92      127.15     14.07 o 
 -22   2  14       15.48       12.91      8.11 o 
 -21   2  14      609.40      513.47     20.01 o 
 -20   2  14      999.76      927.46     27.82 o 
 -19   2  14      941.63      861.15     26.30 o 
 -18   2  14     2410.82     2385.09     37.70 o 
 -17   2  14      485.14      454.27     17.94 o 
 -16   2  14      327.11      363.19     16.05 o 
 -15   2  14     1157.66     1151.07     24.80 o 
 -14   2  14       37.89       55.40     12.29 o 
 -13   2  14     1137.24     1184.37     23.91 o 
 -12   2  14       19.85        9.74      5.44 o 
 -11   2  14     1058.79     1070.87     19.51 o 
 -10   2  14      103.82      110.82      8.14 o 
  -9   2  14     1324.05     1358.08     21.06 o 
  -8   2  14      276.77      273.43     11.82 o 
  -7   2  14       63.96       50.62      6.85 o 
  -6   2  14      103.42      116.08      8.78 o 
  -5   2  14     1229.67     1266.91     26.64 o 
  -4   2  14      150.89      164.59      8.51 o 
  -3   2  14      228.17      229.54      9.43 o 
  -2   2  14       52.52       66.06      8.44 o 
  -1   2  14      519.67      543.66     20.89 o 
   0   2  14        0.58        0.19      6.47 o 
   1   2  14     1014.86     1007.33     23.74 o 
   2   2  14      468.26      510.80     18.37 o 
   3   2  14     1410.92     1387.74     31.90 o 
   4   2  14      130.76      157.75     15.92 o 
   5   2  14     1328.38     1226.88     28.84 o 
   6   2  14      359.72      355.60     24.46 o 
   7   2  14      218.74      224.39     21.91 o 
   8   2  14      784.61      712.25     31.46 o 
   9   2  14        0.59      -12.96     13.08 o 
  10   2  14      428.44      492.85     29.71 o 
  11   2  14     1333.56     1350.35     43.72 o 
  12   2  14      528.50      487.97     30.81 o 
  13   2  14        0.00      -11.00     14.83 o 
  14   2  14       17.30       11.13     16.14 o 
  15   2  14       82.59       52.33     18.61 o 
  16   2  14      109.55      190.94     28.24 o 
  17   2  14       22.08      -13.13     16.65 o 
  18   2  14      126.68      167.18     38.22 o 
  19   2  14        8.80       -8.26     24.55 o 
  20   2  14        1.26       16.88     24.75 o 
 -33   3  14       34.87       21.15     16.86 o 
 -32   3  14       39.62       72.42     23.71 o 
 -31   3  14       15.90       43.76     12.67 o 
 -30   3  14        9.95       16.56     21.96 o 
 -29   3  14       47.54       43.22     13.48 o 
 -28   3  14      618.64      682.51     26.79 o 
 -27   3  14       17.34       22.55     10.69 o 
 -26   3  14     1088.06     1048.23     30.71 o 
 -25   3  14       71.23       67.48     11.95 o 
 -24   3  14       27.74       40.83     10.73 o 
 -23   3  14        9.02        9.38      8.46 o 
 -22   3  14      652.16      581.96     22.37 o 
 -21   3  14       18.85        2.21      7.45 o 
 -20   3  14      366.04      369.78     22.66 o 
 -19   3  14      137.24      116.36     12.06 o 
 -18   3  14      235.04      267.89     15.56 o 
 -17   3  14     1019.31      996.05     25.12 o 
 -16   3  14     2011.42     1910.24     33.01 o 
 -15   3  14      165.82      183.67     14.35 o 
 -14   3  14      107.54      130.76     12.33 o 
 -13   3  14      175.84      196.28     12.70 o 
 -12   3  14       61.64       68.23      9.36 o 
 -11   3  14        2.38        4.19      6.49 o 
 -10   3  14      188.68      170.79     13.34 o 
  -9   3  14      199.95      203.71     13.62 o 
  -8   3  14      352.04      365.75     18.28 o 
  -7   3  14       41.96       47.40      8.29 o 
  -6   3  14      368.07      317.80     34.36 o 
  -5   3  14      688.17      685.42     26.20 o 
  -4   3  14      337.82      305.02     19.51 o 
  -3   3  14       52.01       80.27     11.50 o 
  -2   3  14       41.21       35.94      9.47 o 
  -1   3  14      368.83      370.12     15.91 o 
   0   3  14        5.80        2.85      8.71 o 
   1   3  14      481.88      479.77     22.83 o 
   2   3  14     3468.55     3563.19     71.58 o 
   3   3  14       53.46       89.78     13.74 o 
   4   3  14      369.80      334.54     21.36 o 
   5   3  14      301.59      317.42     25.96 o 
   6   3  14      380.93      384.21     25.38 o 
   7   3  14      138.23      135.40     20.12 o 
   8   3  14      177.12      188.36     20.90 o 
   9   3  14        1.40       -7.74     13.26 o 
  10   3  14       44.27       41.14     16.33 o 
  11   3  14      521.39      520.96     31.67 o 
  12   3  14      106.29       79.12     19.02 o 
  13   3  14      342.68      331.81     28.66 o 
  14   3  14       86.36      111.39     21.72 o 
  15   3  14        1.02      -25.79     16.39 o 
  16   3  14      410.53      499.00     34.83 o 
  17   3  14       58.33       62.98     22.33 o 
  18   3  14       59.40      112.48     26.94 o 
  19   3  14        1.60        3.09     79.69 o 
 -32   4  14        8.14       35.16     17.51 o 
 -31   4  14        9.94       18.64     15.71 o 
 -30   4  14      117.45      140.63     17.87 o 
 -29   4  14       25.41       21.96     13.51 o 
 -28   4  14      310.88      313.25     22.60 o 
 -27   4  14      430.68      484.21     24.86 o 
 -26   4  14      200.83      195.15     17.99 o 
 -25   4  14       11.30       26.54     10.56 o 
 -24   4  14      208.16      203.81     17.24 o 
 -23   4  14       25.26       24.33     10.46 o 
 -22   4  14        1.52       15.40      8.96 o 
 -21   4  14      442.86      426.78     21.18 o 
 -20   4  14       69.67       62.81     10.94 o 
 -19   4  14       27.73       30.11      9.24 o 
 -18   4  14        6.27        6.86      7.37 o 
 -17   4  14       54.39       44.51      9.54 o 
 -16   4  14       26.94       34.70      8.51 o 
 -15   4  14       20.17       23.93      7.84 o 
 -14   4  14     1032.85     1012.06     25.52 o 
 -13   4  14      430.51      421.03     19.87 o 
 -12   4  14     3965.40     3936.81     51.51 o 
 -11   4  14     2222.14     2319.78     41.05 o 
 -10   4  14       20.67       34.35     10.38 o 
  -9   4  14       53.62       55.23     11.57 o 
  -8   4  14       11.48       10.44     11.27 o 
  -7   4  14      512.01      494.41     37.97 o 
  -6   4  14       20.80       13.45      9.44 o 
  -5   4  14      407.75      434.39     27.01 o 
  -4   4  14      439.27      434.94     27.42 o 
  -3   4  14       50.36       52.59     12.63 o 
  -2   4  14      235.32      242.70     16.94 o 
  -1   4  14      688.66      728.79     25.68 o 
   0   4  14     1362.99     1320.11     38.53 o 
   1   4  14       53.36       38.37      9.18 o 
   2   4  14      351.91      360.87     21.67 o 
   3   4  14      982.36      936.86     30.62 o 
   4   4  14       88.52       58.77     13.30 o 
   5   4  14        4.36        3.21     10.50 o 
   6   4  14        5.89       -1.02     12.00 o 
   7   4  14       33.54        9.97     12.97 o 
   8   4  14       17.41       22.69     14.86 o 
   9   4  14       62.19       70.00     17.44 o 
  10   4  14     1084.54     1037.28     39.29 o 
  11   4  14      137.30      159.52     33.79 o 
  12   4  14      892.99      935.03     40.10 o 
  13   4  14       24.96       -7.35     16.49 o 
  14   4  14      110.27      119.74     28.24 o 
  15   4  14        6.81       -2.49     26.69 o 
  16   4  14        3.07      -21.41     18.21 o 
  17   4  14       13.00       -3.57     26.37 o 
  18   4  14        6.97        8.75     26.05 o 
 -30   5  14      170.05      175.30     41.14 o 
 -29   5  14        0.06       19.34     11.48 o 
 -28   5  14       96.88      100.51     16.96 o 
 -27   5  14      131.10      139.64     17.06 o 
 -26   5  14        0.41       15.94     14.57 o 
 -25   5  14       24.91       28.89     10.99 o 
 -24   5  14     1033.49     1054.86     36.84 o 
 -23   5  14      160.41      185.01     21.00 o 
 -22   5  14     1610.94     1689.61     36.84 o 
 -21   5  14       25.14       16.33      9.82 o 
 -20   5  14        5.56       16.53      9.63 o 
 -19   5  14        0.83        3.23      8.61 o 
 -18   5  14      517.70      537.97     22.35 o 
 -17   5  14      566.78      581.93     47.16 o 
 -16   5  14      500.46      490.67     21.10 o 
 -15   5  14       93.96      100.77     19.47 o 
 -14   5  14      312.82      349.84     27.86 o 
 -13   5  14      862.15      804.74     37.04 o 
 -12   5  14      522.32      544.53     31.25 o 
 -11   5  14      232.78      193.21     22.42 o 
 -10   5  14      343.81      315.44     25.13 o 
  -9   5  14      202.20      155.83     19.88 o 
  -8   5  14       61.69       80.11     15.27 o 
  -7   5  14       36.20       46.81     12.91 o 
  -6   5  14      102.15       96.95     24.27 o 
  -5   5  14        6.54       10.63     10.63 o 
  -4   5  14       38.28       58.86     12.95 o 
  -3   5  14       90.10      116.94     15.93 o 
  -2   5  14       67.06       50.53     12.84 o 
  -1   5  14        0.88       -2.52     10.83 o 
   0   5  14      395.81      366.07     25.50 o 
   1   5  14      537.88      469.31     28.81 o 
   2   5  14     2129.49     2125.08     52.08 o 
   3   5  14       94.10      138.27     19.11 o 
   4   5  14      226.55      196.19     22.22 o 
   5   5  14      496.48      523.96     33.63 o 
   6   5  14      684.63      680.05     38.57 o 
   7   5  14        0.03       10.69     14.67 o 
   8   5  14        0.31      -18.36     16.93 o 
   9   5  14       26.03       23.46     15.59 o 
  10   5  14        4.62       12.48     15.71 o 
  11   5  14        1.02        1.33     15.42 o 
  12   5  14      339.13      355.89     30.32 o 
  13   5  14      120.24      110.48     29.06 o 
  14   5  14      209.72      226.99     28.05 o 
  15   5  14      954.16      954.43     45.20 o 
  16   5  14       99.68      119.41     28.28 o 
 -28   6  14       66.52       76.77     15.03 o 
 -27   6  14        4.04       51.09     33.95 o 
 -26   6  14       21.77       19.38     11.95 o 
 -25   6  14       88.38       49.61     18.28 o 
 -24   6  14        0.42        0.55     10.15 o 
 -23   6  14      318.58      332.13     24.37 o 
 -22   6  14      355.46      350.96     22.03 o 
 -21   6  14      684.90      727.86     27.34 o 
 -20   6  14      796.35      773.95     31.00 o 
 -19   6  14        4.93        8.57     11.87 o 
 -18   6  14      544.08      617.35     43.01 o 
 -17   6  14       93.46       70.94     15.43 o 
 -16   6  14      117.71      110.85     17.74 o 
 -15   6  14       69.06       54.13     14.13 o 
 -14   6  14        1.14       -3.52     11.94 o 
 -13   6  14     1425.89     1322.36     48.81 o 
 -12   6  14      860.07      912.15     41.18 o 
 -11   6  14        0.79       23.45     11.03 o 
 -10   6  14      377.14      373.75     28.15 o 
  -9   6  14       86.91       99.56     16.77 o 
  -8   6  14      753.67      688.93     37.06 o 
  -7   6  14      240.10      244.26     22.44 o 
  -6   6  14       70.32       59.30     14.23 o 
  -5   6  14      253.39      241.90     20.77 o 
  -4   6  14      143.03      124.07     17.63 o 
  -3   6  14      973.76      870.82     39.03 o 
  -2   6  14      402.26      411.96     44.49 o 
  -1   6  14      585.27      590.66     31.20 o 
   0   6  14     1815.12     1852.00     53.61 o 
   1   6  14       36.73       57.79     14.51 o 
   2   6  14      884.13      865.24     38.53 o 
   3   6  14      134.37      127.37     15.31 o 
   4   6  14       23.76       13.83     13.18 o 
   5   6  14      466.62      424.38     31.15 o 
   6   6  14      312.12      349.77     31.71 o 
   7   6  14       30.99       35.60     16.82 o 
   8   6  14        0.34        9.06     15.78 o 
   9   6  14      443.73      505.51     41.63 o 
  10   6  14        0.01       -6.91     31.92 o 
  11   6  14      383.83      482.12     85.99 o 
  12   6  14       36.46       -6.55     32.87 o 
  13   6  14        1.39        6.10     24.27 o 
  14   6  14       97.45      115.63     24.61 o 
 -24   7  14      353.28      394.92     31.23 o 
 -23   7  14      220.37      259.58     40.54 o 
 -22   7  14      118.10      130.66     21.18 o 
 -21   7  14       17.12       33.64     24.34 o 
 -20   7  14       50.63       66.28     29.68 o 
 -19   7  14      350.79      379.32     88.21 o 
 -18   7  14      824.44      917.32     65.68 o 
 -17   7  14        8.60      -26.92     40.67 o 
 -16   7  14      242.51      282.76     55.63 o 
 -15   7  14        0.24       24.02     23.68 o 
 -14   7  14        3.93        7.40     40.02 o 
 -13   7  14      163.80      175.94     68.29 o 
 -12   7  14      108.30      126.20     61.02 o 
 -11   7  14        0.03        5.25     36.21 o 
 -10   7  14       88.54       72.81     52.59 o 
  -9   7  14     1561.39     1485.91    134.12 o 
  -8   7  14       85.83      109.28     54.53 o 
  -7   7  14      434.72      431.88     95.28 o 
  -6   7  14        9.59        9.65     23.71 o 
  -5   7  14       18.76       19.68     26.57 o 
  -4   7  14        3.44       12.89     23.23 o 
  -3   7  14      181.43      184.45     42.72 o 
  -2   7  14      185.35      174.13     41.06 o 
  -1   7  14      199.28      178.32     47.17 o 
   0   7  14      192.78      189.42     30.39 o 
   1   7  14      116.77      119.36     19.34 o 
   2   7  14      192.09      216.90     25.11 o 
   3   7  14      378.92      344.73     23.16 o 
   4   7  14        4.57        3.34      9.90 o 
   5   7  14      112.91      117.22     20.11 o 
   6   7  14      124.65      134.65     25.05 o 
   7   7  14       48.61       48.15     19.22 o 
   8   7  14        0.02       15.81     16.25 o 
   9   7  14       17.77       17.42     23.26 o 
  10   7  14      193.47      256.61     33.00 o 
 -19   8  14       18.73       82.38     36.82 o 
 -18   8  14     1226.12     1405.21     81.76 o 
 -17   8  14     1073.58     1147.91     74.49 o 
 -16   8  14      256.10      296.43     49.27 o 
 -15   8  14       38.30       40.16     39.98 o 
 -14   8  14      299.86      272.34     83.55 o 
 -13   8  14        4.43      -22.60     42.48 o 
 -12   8  14        1.00       10.77     44.16 o 
 -11   8  14       28.74       15.14     43.16 o 
 -10   8  14      146.23      208.19     74.42 o 
  -9   8  14      219.12      287.89     81.93 o 
  -8   8  14       23.73       15.90     27.22 o 
  -7   8  14       98.77      103.30     38.27 o 
  -6   8  14        8.92      -28.46     20.78 o 
  -5   8  14        9.08       -8.47     24.38 o 
  -4   8  14      106.91      115.28     40.60 o 
  -3   8  14       27.45       29.02     29.26 o 
  -2   8  14      503.20      566.78     72.65 o 
  -1   8  14       44.64       29.01     32.00 o 
   0   8  14      455.03      503.94     72.91 o 
   1   8  14      547.92      612.31     76.27 o 
   2   8  14      602.41      684.61     75.47 o 
   3   8  14     1457.29     1329.88     92.22 o 
   4   8  14      327.79      301.39     56.22 o 
   5   8  14      112.10      149.92     23.14 o 
 -35   1  15       14.55       23.81     20.65 o 
 -34   1  15       46.08      121.71     42.56 o 
 -33   1  15      343.53      389.10     42.92 o 
 -32   1  15        2.92       15.29     17.43 o 
 -31   1  15      106.27      140.69     26.47 o 
 -30   1  15       75.74      107.99     20.99 o 
 -29   1  15       25.86       37.16     13.18 o 
 -28   1  15        2.69       22.62      9.00 o 
 -27   1  15       34.51       14.37      8.49 o 
 -26   1  15        3.54       11.81      8.04 o 
 -25   1  15      277.45      283.08     17.78 o 
 -24   1  15       13.27        8.66      7.62 o 
 -23   1  15     1005.65      880.91     23.16 o 
 -22   1  15      343.99      315.99     16.08 o 
 -21   1  15     1182.27     1016.59     23.39 o 
 -20   1  15       26.65       21.35      7.39 o 
 -19   1  15       23.86       25.51      7.97 o 
 -18   1  15      215.55      198.91     12.84 o 
 -17   1  15      481.30      490.04     13.87 o 
 -16   1  15     1789.47     1777.62     23.93 o 
 -15   1  15      219.61      172.89      9.45 o 
 -14   1  15       21.00       20.62      5.13 o 
 -13   1  15     1277.90     1220.96     23.53 o 
 -12   1  15        0.75        2.64      4.15 o 
 -11   1  15      328.31      297.83     10.22 o 
 -10   1  15       60.00       70.39      6.18 o 
  -9   1  15      303.36      304.83     10.52 o 
  -8   1  15     1374.68     1299.47     17.61 o 
  -7   1  15      360.41      369.45     10.20 o 
  -6   1  15       53.70       70.05      8.71 o 
  -5   1  15       66.17       75.76      9.03 o 
  -4   1  15       81.66      100.44      8.93 o 
  -3   1  15      320.35      301.67     14.87 o 
  -2   1  15        5.44        8.16      6.92 o 
  -1   1  15      437.08      467.65     20.57 o 
   0   1  15      809.41      810.78     21.99 o 
   1   1  15      108.51      104.24     12.51 o 
   2   1  15      105.04      102.15     12.56 o 
   3   1  15        9.28        5.59     12.88 o 
   4   1  15       68.50       52.26     11.90 o 
   5   1  15       45.14       55.48     12.05 o 
   6   1  15     1835.41     1712.42     35.86 o 
   7   1  15       12.25        4.10     10.72 o 
   8   1  15        0.38       -9.90      9.92 o 
   9   1  15       48.99       59.81     12.81 o 
  10   1  15      377.09      408.85     23.52 o 
  11   1  15       18.14        2.13     11.05 o 
  12   1  15      240.24      299.45     38.64 o 
  13   1  15       74.63       99.36     41.42 o 
  14   1  15       58.65       16.52     22.81 o 
  15   1  15      137.48      130.91     31.85 o 
  16   1  15       70.29      109.71     31.54 o 
  17   1  15       27.70       19.58     24.71 o 
  18   1  15      110.74      144.04     35.88 o 
  19   1  15       20.81      -21.60     22.91 o 
  20   1  15      132.06      192.28     38.82 o 
 -34   2  15       28.46       68.99     40.50 o 
 -33   2  15       70.02       57.76     20.39 o 
 -32   2  15       32.60       56.08     18.70 o 
 -31   2  15        0.14       25.72     15.66 o 
 -30   2  15       31.19       38.06     11.21 o 
 -29   2  15       28.93       51.88     11.91 o 
 -28   2  15       30.33       25.63     12.87 o 
 -27   2  15       17.24       23.83      9.70 o 
 -26   2  15      505.85      505.40     22.60 o 
 -25   2  15      162.66      144.29     15.02 o 
 -24   2  15        7.38        1.41     10.31 o 
 -23   2  15       21.03       25.81      8.35 o 
 -22   2  15      259.02      220.21     17.59 o 
 -21   2  15       11.58       22.19      7.21 o 
 -20   2  15        2.56       24.42      8.21 o 
 -19   2  15       77.19       61.26      9.93 o 
 -18   2  15        4.06        3.26      6.88 o 
 -17   2  15     1157.55     1103.47     26.00 o 
 -16   2  15       54.33       36.21      8.01 o 
 -15   2  15       44.91       36.95      8.02 o 
 -14   2  15      157.40      132.54     10.95 o 
 -13   2  15       23.08       21.59      6.45 o 
 -12   2  15        2.24        5.20      5.31 o 
 -11   2  15       47.27       57.97      7.70 o 
 -10   2  15     1067.10     1039.40     21.41 o 
  -9   2  15     1538.02     1464.66     24.93 o 
  -8   2  15       23.30       24.95      6.87 o 
  -7   2  15     2756.76     2606.64     33.29 o 
  -6   2  15       65.99       94.05      8.79 o 
  -5   2  15     1129.15     1098.97     19.28 o 
  -4   2  15      210.57      191.57     10.23 o 
  -3   2  15       21.37       16.18      7.11 o 
  -2   2  15     2013.89     2003.48     32.31 o 
  -1   2  15       33.46       30.34      8.09 o 
   0   2  15       71.27       77.96     10.24 o 
   1   2  15      250.37      236.04     14.67 o 
   2   2  15      330.53      269.17     15.51 o 
   3   2  15       70.98       44.01     10.23 o 
   4   2  15      133.90      150.67     18.22 o 
   5   2  15       13.44       11.67     12.38 o 
   6   2  15      166.72      172.79     30.93 o 
   7   2  15      130.95      117.59     21.01 o 
   8   2  15      621.76      631.54     31.16 o 
   9   2  15     1175.32     1269.47     53.44 o 
  10   2  15     2111.41     1998.72     51.91 o 
  11   2  15        0.78      -18.09     14.40 o 
  12   2  15        0.11       -4.59     20.00 o 
  13   2  15      298.08      348.37     29.11 o 
  14   2  15        1.49        1.05     16.63 o 
  15   2  15       39.00       42.97     20.04 o 
  16   2  15      150.34      148.64     25.62 o 
  17   2  15        2.07       23.43     25.37 o 
  18   2  15        2.34      -41.79     20.89 o 
  19   2  15        5.68      -19.87     22.91 o 
 -33   3  15      330.89      368.02     35.36 o 
 -32   3  15       55.43       79.69     26.60 o 
 -31   3  15       70.78      109.99     16.27 o 
 -30   3  15       72.59      114.13     15.73 o 
 -29   3  15        9.37       17.22     17.40 o 
 -28   3  15      296.09      285.49     20.62 o 
 -27   3  15       20.26        8.32      9.58 o 
 -26   3  15      243.95      234.20     19.25 o 
 -25   3  15      204.44      208.67     20.17 o 
 -24   3  15       37.12       33.22     10.34 o 
 -23   3  15        9.07        9.73      9.19 o 
 -22   3  15        3.44        2.92      7.52 o 
 -21   3  15        7.57        7.85      7.77 o 
 -20   3  15      111.22      137.53     13.40 o 
 -19   3  15       10.16        3.73      7.81 o 
 -18   3  15      152.34      154.41     13.42 o 
 -17   3  15       29.48       29.90      6.95 o 
 -16   3  15     1409.32     1430.48     31.17 o 
 -15   3  15      541.82      515.40     18.84 o 
 -14   3  15     1461.01     1479.58     28.30 o 
 -13   3  15      470.68      486.27     19.02 o 
 -12   3  15      497.59      483.66     19.76 o 
 -11   3  15     1190.95     1139.60     28.11 o 
 -10   3  15      177.55      219.03     15.04 o 
  -9   3  15     2041.65     1986.37     35.03 o 
  -8   3  15        1.38       37.90     26.97 o 
  -7   3  15       36.63       34.18     12.68 o 
  -6   3  15        1.05        9.48      8.19 o 
  -5   3  15       42.18       49.68     12.04 o 
  -4   3  15      386.14      408.90     22.88 o 
  -3   3  15       20.58       25.46      9.40 o 
  -2   3  15       67.61       89.55     10.26 o 
  -1   3  15      616.59      641.44     25.22 o 
   0   3  15      158.77      114.42     14.63 o 
   1   3  15     1277.91     1141.93     42.80 o 
   2   3  15      298.64      303.81     20.51 o 
   3   3  15      912.59      807.38     32.45 o 
   4   3  15       47.23       32.16     13.73 o 
   5   3  15        0.01       12.07     12.12 o 
   6   3  15      127.62      103.57     17.54 o 
   7   3  15      308.60      363.77     25.77 o 
   8   3  15        2.91      -12.02     13.86 o 
   9   3  15       64.26       61.76     17.78 o 
  10   3  15      392.73      382.56     28.89 o 
  11   3  15       42.11       26.05     17.41 o 
  12   3  15       11.91       -6.26     15.39 o 
  13   3  15      404.68      409.83     37.36 o 
  14   3  15      180.67      216.61     26.42 o 
  15   3  15       18.24        4.57     30.20 o 
  16   3  15        0.46        8.35     20.32 o 
  17   3  15      213.44      271.74     30.27 o 
  18   3  15       46.46      109.56     28.83 o 
 -32   4  15       24.83       29.22     17.85 o 
 -31   4  15       62.05       85.62     18.31 o 
 -30   4  15       51.06       68.49     14.27 o 
 -29   4  15      309.52      277.82     25.32 o 
 -28   4  15      511.08      494.23     27.33 o 
 -27   4  15      639.99      681.88     27.40 o 
 -26   4  15      185.53      235.38     25.86 o 
 -25   4  15        4.50       22.69     10.54 o 
 -24   4  15      112.50      114.20     14.21 o 
 -23   4  15      305.54      322.07     19.96 o 
 -22   4  15      209.00      175.86     15.99 o 
 -21   4  15      333.38      357.82     19.87 o 
 -20   4  15      141.68      112.88     13.07 o 
 -19   4  15      137.78      129.31     13.05 o 
 -18   4  15       55.92       55.63     10.76 o 
 -17   4  15      202.49      225.77     15.99 o 
 -16   4  15       48.84       62.98     10.76 o 
 -15   4  15      117.37      107.86     12.00 o 
 -14   4  15      333.99      330.67     21.57 o 
 -13   4  15       23.45       30.36     13.91 o 
 -12   4  15     2044.33     1890.58     49.20 o 
 -11   4  15     2796.38     2822.11     57.45 o 
 -10   4  15      399.57      415.60     28.30 o 
  -9   4  15        3.37        5.40      9.02 o 
  -8   4  15        0.05        2.25      9.01 o 
  -7   4  15      896.47      892.56     29.63 o 
  -6   4  15        5.33      -10.17      8.28 o 
  -5   4  15      106.94      106.54     17.05 o 
  -4   4  15      874.06      840.13     27.61 o 
  -3   4  15     3186.01     3116.24     51.03 o 
  -2   4  15     4699.30     4721.61     65.17 o 
  -1   4  15     1305.94     1196.09     30.17 o 
   0   4  15      140.18      118.21     13.72 o 
   1   4  15      883.84      907.90     30.26 o 
   2   4  15       59.73       58.73     13.47 o 
   3   4  15      795.01      791.72     30.12 o 
   4   4  15       38.67       13.07     11.45 o 
   5   4  15       86.34       81.76     16.77 o 
   6   4  15       39.29       22.99     21.26 o 
   7   4  15      249.92      232.66     23.08 o 
   8   4  15       39.37       14.72     15.56 o 
   9   4  15      173.34      174.67     22.07 o 
  10   4  15      760.61      760.76     37.09 o 
  11   4  15      250.32      250.23     30.46 o 
  12   4  15      377.12      362.00     30.94 o 
  13   4  15      862.67      887.13     41.77 o 
  14   4  15        9.71      -16.37     17.14 o 
  15   4  15       75.35       42.77     21.58 o 
  16   4  15       15.92        9.32     30.50 o 
  17   4  15        0.95      -32.23     18.77 o 
 -30   5  15      115.98      149.31     30.22 o 
 -29   5  15      298.78      289.15     22.71 o 
 -28   5  15      355.91      340.85     23.67 o 
 -27   5  15       63.78       64.16     14.27 o 
 -26   5  15      371.24      421.75     23.69 o 
 -25   5  15      209.21      235.93     19.69 o 
 -24   5  15     1021.60      893.16     30.82 o 
 -23   5  15        0.00        1.71      9.71 o 
 -22   5  15       69.88       66.95     13.41 o 
 -21   5  15       16.36       14.50      9.69 o 
 -20   5  15       97.49       98.11     13.58 o 
 -19   5  15      405.65      414.33     26.00 o 
 -18   5  15        0.02       14.68      8.91 o 
 -17   5  15        4.79        2.54      7.83 o 
 -16   5  15      106.92      122.04     14.71 o 
 -15   5  15      578.09      555.48     23.98 o 
 -14   5  15       41.15       45.46     14.54 o 
 -13   5  15       32.99       42.95     19.71 o 
 -12   5  15        4.79       -2.70     12.46 o 
 -11   5  15      493.11      450.75     48.25 o 
 -10   5  15      556.12      681.42     38.75 o 
  -9   5  15        9.00       -3.03      9.90 o 
  -8   5  15       67.80       57.27     23.08 o 
  -7   5  15        5.74        0.23      9.83 o 
  -6   5  15        6.59       10.30     10.27 o 
  -5   5  15      241.71      209.48     30.30 o 
  -4   5  15      138.17      135.06     17.92 o 
  -3   5  15       60.21       49.79     14.98 o 
  -2   5  15        4.94        9.71     11.79 o 
  -1   5  15       57.99       77.98     15.20 o 
   0   5  15       77.76       85.86     16.30 o 
   1   5  15       71.81      105.70     13.41 o 
   2   5  15        0.02        7.73     11.59 o 
   3   5  15        9.86       37.51     14.25 o 
   4   5  15        5.12       16.54     12.27 o 
   5   5  15       67.60       70.94     17.42 o 
   6   5  15       90.35       66.99     16.01 o 
   7   5  15       41.04       47.05     16.35 o 
   8   5  15       25.23        4.49     18.77 o 
   9   5  15       96.11       81.13     19.38 o 
  10   5  15       29.11        6.67     16.54 o 
  11   5  15        5.24       -5.49     23.10 o 
  12   5  15     1049.88     1174.63     46.66 o 
  13   5  15       10.53       -2.59     19.39 o 
  14   5  15      229.97      222.03     35.11 o 
  15   5  15       56.25       35.57     31.65 o 
 -27   6  15      111.85      117.07     21.59 o 
 -26   6  15       60.96       68.99     19.10 o 
 -25   6  15        2.45        4.66     13.12 o 
 -24   6  15       79.50       60.19     20.26 o 
 -23   6  15       56.58       55.30     13.39 o 
 -22   6  15      322.24      296.02     21.94 o 
 -21   6  15      770.28      790.68     32.05 o 
 -20   6  15      227.43      231.42     21.05 o 
 -19   6  15       36.54       41.45     15.55 o 
 -18   6  15        0.03       11.00     17.39 o 
 -17   6  15      100.81       75.24     22.61 o 
 -16   6  15      125.75      142.98     28.07 o 
 -15   6  15      111.36       68.50     15.47 o 
 -14   6  15      534.17      497.06     64.75 o 
 -13   6  15      296.60      375.57     30.04 o 
 -12   6  15      104.95      100.28     30.34 o 
 -11   6  15       27.34       27.30     13.46 o 
 -10   6  15      345.66      323.47     27.17 o 
  -9   6  15       79.90       87.12     17.88 o 
  -8   6  15       45.20       41.00     13.83 o 
  -7   6  15       10.26       10.05     12.08 o 
  -6   6  15      220.41      204.37     23.97 o 
  -5   6  15       11.16       -4.09     10.61 o 
  -4   6  15       14.92        5.55     11.60 o 
  -3   6  15       21.34       84.78     32.43 o 
  -2   6  15       43.31       23.00     12.62 o 
  -1   6  15      188.08      197.99     22.68 o 
   0   6  15     1160.11     1122.31     43.06 o 
   1   6  15      306.05      342.36     28.35 o 
   2   6  15      518.13      505.27     24.34 o 
   3   6  15      690.52      707.15     36.94 o 
   4   6  15      335.05      355.67     29.80 o 
   5   6  15        8.56       25.43     15.23 o 
   6   6  15      162.72      148.01     24.63 o 
   7   6  15        9.46       28.59     17.72 o 
   8   6  15        2.83        6.15     17.46 o 
   9   6  15      173.73      225.40     31.08 o 
  10   6  15      302.79      364.10     56.00 o 
  11   6  15        0.98        4.46     19.83 o 
  12   6  15      307.67      301.86     30.64 o 
 -24   7  15      169.55      217.55     31.92 o 
 -23   7  15      202.06      263.76     33.75 o 
 -22   7  15      167.21      247.91     27.44 o 
 -21   7  15        2.90       11.11     16.63 o 
 -20   7  15      648.64      713.52     48.04 o 
 -19   7  15       26.50       11.60     12.96 o 
 -18   7  15       93.71      161.75     37.66 o 
 -17   7  15      211.83      226.52     42.53 o 
 -16   7  15       28.37       46.73     25.26 o 
 -15   7  15        2.31       28.04     43.25 o 
 -14   7  15       16.44       18.21     43.96 o 
 -13   7  15       33.03       21.73     43.90 o 
 -12   7  15      118.78       88.94     50.88 o 
 -11   7  15      227.08      216.63     71.81 o 
 -10   7  15       53.63       91.36     56.84 o 
  -9   7  15        6.62       -2.29     41.04 o 
  -8   7  15      386.90      324.42     87.13 o 
  -7   7  15      147.42       91.65     57.41 o 
  -6   7  15       14.46       36.29     27.60 o 
  -5   7  15      510.06      465.75     62.95 o 
  -4   7  15       26.53       -6.29     23.32 o 
  -3   7  15      186.52      152.12     34.42 o 
  -2   7  15     1097.40     1124.01     43.95 o 
  -1   7  15      281.59      225.04     25.05 o 
   0   7  15      116.05      115.18     19.27 o 
   1   7  15      290.88      297.33     45.54 o 
   2   7  15        2.36       10.58      9.45 o 
   3   7  15      254.70      225.57     20.20 o 
   4   7  15       74.65       84.37     18.68 o 
   5   7  15       33.24       52.40     18.81 o 
   6   7  15       14.34       22.75     38.04 o 
   7   7  15       20.71       23.89     21.67 o 
   8   7  15      135.63      166.80     28.06 o 
   9   7  15       45.50       53.12     28.02 o 
 -18   8  15     1062.46     1344.05    107.51 o 
 -17   8  15        0.07       21.65     49.53 o 
 -16   8  15       40.14       51.82     33.32 o 
 -15   8  15       68.87       40.42     27.56 o 
 -14   8  15       29.56       24.22     42.29 o 
 -13   8  15        0.89       32.82     51.55 o 
 -12   8  15        1.94        2.01     43.57 o 
 -11   8  15      110.00      115.62     57.21 o 
 -10   8  15       51.02      146.10     64.98 o 
  -9   8  15        1.18       19.66     23.67 o 
  -8   8  15      378.76      449.99     66.44 o 
  -7   8  15       19.56       39.02     30.51 o 
  -6   8  15        5.01       20.09     28.01 o 
  -5   8  15       98.57      127.96     40.83 o 
  -4   8  15        1.29       -1.69     26.88 o 
  -3   8  15      323.75      355.55     61.39 o 
  -2   8  15       86.31      131.32     41.02 o 
  -1   8  15      115.83      169.21     47.87 o 
   0   8  15       17.08       56.42     33.91 o 
   1   8  15       10.11       22.41     31.38 o 
   2   8  15      309.72      478.20     88.59 o 
   3   8  15      104.36      136.53     21.91 o 
 -34   0  16       56.26      355.12     50.97 o 
 -33   0  16       40.81      109.66     82.20 o 
 -32   0  16      366.54      457.22     87.57 o 
 -31   0  16      302.62      231.16     47.80 o 
 -30   0  16      116.94      133.96     28.54 o 
 -29   0  16      183.43      171.43     48.60 o 
 -28   0  16       47.91       50.60     21.68 o 
 -27   0  16      237.92      216.11     18.76 o 
 -26   0  16      178.74      139.44     23.81 o 
 -25   0  16     1529.95     1408.23     36.05 o 
 -24   0  16      713.43      656.77     30.39 o 
 -23   0  16       70.93       49.86     11.01 o 
 -22   0  16       28.00       26.52      9.39 o 
 -21   0  16      922.40      838.69     27.08 o 
 -20   0  16     1278.08     1009.87     29.08 o 
 -19   0  16      984.36      837.71     39.62 o 
 -18   0  16      143.57      201.69     15.63 o 
 -17   0  16       64.21       82.51     11.05 o 
 -16   0  16       72.11       50.37      9.73 o 
 -15   0  16     2800.24     2701.34     43.81 o 
 -14   0  16      648.23      625.11     18.20 o 
 -13   0  16     2526.77     2429.86     34.20 o 
 -12   0  16       19.97       22.43      8.11 o 
 -11   0  16      172.55      156.46     12.79 o 
 -10   0  16     3022.62     2884.55     43.29 o 
  -9   0  16      103.79      129.62     12.16 o 
  -8   0  16     1112.77     1192.11     28.59 o 
  -7   0  16     2393.51     2602.95     40.03 o 
  -6   0  16     2044.31     1937.72     38.49 o 
  -5   0  16       24.39       30.37      7.95 o 
  -4   0  16        8.82        4.61      6.63 o 
  -3   0  16     4195.81     4110.96     51.06 o 
  -2   0  16       76.58       78.84     27.50 o 
  -1   0  16     1466.50     1418.59     84.92 o 
   0   0  16        0.33        3.10     15.93 o 
   1   0  16       21.84       20.43     13.72 o 
   2   0  16      231.52      286.07     27.38 o 
   3   0  16     2504.73     2178.51     52.60 o 
   4   0  16      851.76      628.41     31.09 o 
   5   0  16      670.63      566.30     29.23 o 
   6   0  16        3.00      -28.47     18.17 o 
   7   0  16        6.93      -25.65     19.00 o 
   8   0  16      943.59      785.68     53.04 o 
   9   0  16     1325.38     1489.06     70.93 o 
  10   0  16      744.69      608.38     48.84 o 
  11   0  16      106.70       57.86     25.03 o 
  12   0  16       60.24       36.38     23.65 o 
  13   0  16      124.21      101.57     27.80 o 
  14   0  16      242.49      284.39     39.45 o 
  15   0  16        9.94      -17.78     18.81 o 
  16   0  16      108.62      125.96     30.96 o 
  17   0  16      146.94      209.80     35.01 o 
  18   0  16        8.97       46.26     23.76 o 
 -35   1  16       28.94      403.94     50.72 o 
 -34   1  16       50.29      356.81     55.28 o 
 -33   1  16       41.47      102.58     60.83 o 
 -32   1  16      135.82      167.99     19.27 o 
 -31   1  16       69.18      107.93     25.80 o 
 -30   1  16      599.49      682.78     39.41 o 
 -29   1  16      254.84      311.26     21.92 o 
 -28   1  16       28.23       44.74     15.96 o 
 -27   1  16       11.11       12.82      9.15 o 
 -26   1  16       78.17       84.41     12.60 o 
 -25   1  16      570.76      602.21     22.81 o 
 -24   1  16      137.88      138.91     13.63 o 
 -23   1  16       13.78       21.31      8.33 o 
 -22   1  16       57.56       54.70      9.64 o 
 -21   1  16      197.59      122.95     11.66 o 
 -20   1  16      631.76      545.27     18.38 o 
 -19   1  16      109.72      101.60     10.35 o 
 -18   1  16      886.14      878.86     21.68 o 
 -17   1  16       44.51       32.66      7.51 o 
 -16   1  16       18.70       22.70      6.86 o 
 -15   1  16      565.15      604.19     17.67 o 
 -14   1  16        0.10       11.77      5.87 o 
 -13   1  16       24.99       39.18      7.00 o 
 -12   1  16       30.73       55.66      7.28 o 
 -11   1  16      378.71      384.80     13.77 o 
 -10   1  16      212.41      238.25     11.82 o 
  -9   1  16       83.47       80.08     10.56 o 
  -8   1  16      258.29      241.73     11.83 o 
  -7   1  16      649.41      671.72     19.71 o 
  -6   1  16        0.44       10.83     11.12 o 
  -5   1  16      101.67      106.00     10.39 o 
  -4   1  16       40.49       60.86      8.12 o 
  -3   1  16      121.96      140.75     12.08 o 
  -2   1  16        0.49        7.58      7.47 o 
  -1   1  16      103.78      140.32     12.40 o 
   0   1  16       56.76       62.93     10.08 o 
   1   1  16        2.51        2.46      9.51 o 
   2   1  16     1249.39     1164.17     29.63 o 
   3   1  16       19.37       17.73     10.73 o 
   4   1  16       19.69        6.98     10.13 o 
   5   1  16      772.13      657.09     29.79 o 
   6   1  16        1.80        3.54     11.30 o 
   7   1  16        1.86      -10.43     10.76 o 
   8   1  16       19.07       22.02     12.09 o 
   9   1  16      339.60      304.96     21.40 o 
  10   1  16      230.54      321.51     29.32 o 
  11   1  16      114.69       87.72     14.60 o 
  12   1  16       39.54       -3.11     39.10 o 
  13   1  16       23.66       47.67     26.58 o 
  14   1  16      865.65     1149.50     69.48 o 
  15   1  16        0.75      -17.84     21.78 o 
  16   1  16      153.51      126.68     33.09 o 
  17   1  16      293.64      264.21     45.00 o 
  18   1  16        3.77       31.43     24.84 o 
  19   1  16       72.23       13.33     24.63 o 
 -34   2  16      128.98      129.76     26.42 o 
 -33   2  16       67.53      100.98     28.85 o 
 -32   2  16        1.73       40.05     26.68 o 
 -31   2  16       63.17       82.85     26.47 o 
 -30   2  16       93.87      108.30     14.94 o 
 -29   2  16       50.00       46.69     15.60 o 
 -28   2  16        3.26       11.16     10.90 o 
 -27   2  16      225.00      220.82     17.71 o 
 -26   2  16       47.31       65.92     11.57 o 
 -25   2  16       64.30       54.05     10.59 o 
 -24   2  16      261.19      221.97     18.25 o 
 -23   2  16       41.45       35.12      8.92 o 
 -22   2  16       43.00       47.59     10.15 o 
 -21   2  16      229.22      176.73     14.56 o 
 -20   2  16      537.16      471.58     19.32 o 
 -19   2  16      589.93      524.14     19.93 o 
 -18   2  16      724.26      662.73     21.46 o 
 -17   2  16      871.78      813.68     22.81 o 
 -16   2  16       43.21       38.91      8.23 o 
 -15   2  16       55.99       73.17     13.33 o 
 -14   2  16     1121.92     1091.96     24.55 o 
 -13   2  16        5.85       -1.35      9.11 o 
 -12   2  16     1950.97     1861.15     33.58 o 
 -11   2  16      657.35      619.24     25.27 o 
 -10   2  16     1368.37     1373.77     25.47 o 
  -9   2  16      611.14      551.53     17.31 o 
  -8   2  16      813.31      814.51     19.77 o 
  -7   2  16     1043.68     1052.96     22.08 o 
  -6   2  16      691.65      689.62     16.50 o 
  -5   2  16      958.54     1001.85     22.23 o 
  -4   2  16     1849.22     1751.81     30.74 o 
  -3   2  16      173.83      196.87     13.90 o 
  -2   2  16      413.10      424.24     17.39 o 
  -1   2  16       10.42       16.08      7.91 o 
   0   2  16      176.80      151.38     18.06 o 
   1   2  16       11.63       -3.06     10.95 o 
   2   2  16      111.02       93.36     14.18 o 
   3   2  16      399.06      324.74     22.66 o 
   4   2  16       19.49        8.63     14.13 o 
   5   2  16      329.95      277.59     23.31 o 
   6   2  16       66.46       98.33     17.44 o 
   7   2  16        2.68      -25.52     12.84 o 
   8   2  16      699.90      632.20     42.65 o 
   9   2  16        3.47       -0.12     21.18 o 
  10   2  16      122.61      131.08     20.61 o 
  11   2  16      281.15      280.60     28.59 o 
  12   2  16      269.65      321.48     30.93 o 
  13   2  16       45.66       81.71     24.23 o 
  14   2  16       36.72       50.11     19.94 o 
  15   2  16        9.31       19.66     19.52 o 
  16   2  16       53.66       86.13     32.16 o 
  17   2  16       40.26       71.80     32.01 o 
  18   2  16      108.59       48.36     31.12 o 
 -33   3  16        2.26        7.43     20.36 o 
 -32   3  16       20.07       51.01     19.14 o 
 -31   3  16       49.17       59.24     22.51 o 
 -30   3  16      400.31      399.93     45.20 o 
 -29   3  16       51.27       65.66     13.01 o 
 -28   3  16      269.48      315.39     21.58 o 
 -27   3  16        0.69       10.71      9.24 o 
 -26   3  16       81.20       77.87     12.92 o 
 -25   3  16       46.71       28.46     10.27 o 
 -24   3  16      299.41      283.23     19.13 o 
 -23   3  16      369.38      348.19     20.95 o 
 -22   3  16        1.89        8.48      8.16 o 
 -21   3  16       45.44       67.27     15.60 o 
 -20   3  16      213.52      227.70     16.34 o 
 -19   3  16      228.57      210.17     16.59 o 
 -18   3  16        5.30       15.13      6.97 o 
 -17   3  16      722.02      659.62     21.45 o 
 -16   3  16      208.58      196.39     15.30 o 
 -15   3  16      296.26      299.13     17.10 o 
 -14   3  16     1344.84     1250.02     28.98 o 
 -13   3  16      252.70      275.91     16.10 o 
 -12   3  16        3.59        6.43      7.56 o 
 -11   3  16      377.79      375.80     18.29 o 
 -10   3  16      855.06      784.40     24.03 o 
  -9   3  16      895.30      913.24     31.51 o 
  -8   3  16      280.81      238.02     18.85 o 
  -7   3  16      296.94      311.21     20.77 o 
  -6   3  16      289.50      296.86     20.23 o 
  -5   3  16      276.78      295.39     20.83 o 
  -4   3  16      160.95      144.88     12.52 o 
  -3   3  16     1329.58     1249.57     28.18 o 
  -2   3  16     1488.91     1401.65     36.03 o 
  -1   3  16      331.37      355.92     21.46 o 
   0   3  16       17.86        4.71     10.56 o 
   1   3  16      649.46      543.53     25.28 o 
   2   3  16      371.75      357.08     23.08 o 
   3   3  16       45.88       24.22     11.19 o 
   4   3  16       29.55       14.85     13.02 o 
   5   3  16        2.99        2.24     12.30 o 
   6   3  16        8.55        3.50     13.74 o 
   7   3  16       51.61       21.44     15.39 o 
   8   3  16       95.99       57.18     17.92 o 
   9   3  16        0.01       12.53     16.02 o 
  10   3  16      215.74      230.31     25.04 o 
  11   3  16        3.70       10.03     16.33 o 
  12   3  16      132.99      140.06     23.18 o 
  13   3  16        0.41      -22.09     26.08 o 
  14   3  16       77.75       64.49     21.75 o 
  15   3  16       34.93       27.03     46.35 o 
  16   3  16       77.12      102.14     25.76 o 
  17   3  16       10.71       13.64     37.49 o 
 -32   4  16       16.08       47.06     31.05 o 
 -31   4  16       71.23       80.20     30.23 o 
 -30   4  16       31.63       40.07     19.46 o 
 -29   4  16        2.27       17.65     11.90 o 
 -28   4  16      194.62      223.30     28.06 o 
 -27   4  16      211.57      205.25     18.56 o 
 -26   4  16       47.98       43.46     11.64 o 
 -25   4  16      184.65      195.99     19.02 o 
 -24   4  16       30.43       40.21     10.86 o 
 -23   4  16      126.17      136.29     15.09 o 
 -22   4  16       47.70       60.50     12.59 o 
 -21   4  16      762.28      769.38     27.09 o 
 -20   4  16       26.20       35.86     10.24 o 
 -19   4  16      250.75      230.40     17.61 o 
 -18   4  16       91.96       87.48     12.47 o 
 -17   4  16      125.95      120.95     13.93 o 
 -16   4  16        0.00       -2.66      7.32 o 
 -15   4  16      289.47      301.98     19.70 o 
 -14   4  16       74.45       63.58     11.73 o 
 -13   4  16      121.56      117.07     16.40 o 
 -12   4  16      148.00      165.52     37.40 o 
 -11   4  16     2244.22     2217.67     72.27 o 
 -10   4  16     1395.23     1359.65     37.68 o 
  -9   4  16       33.17       45.83     12.44 o 
  -8   4  16      650.98      689.44     28.36 o 
  -7   4  16       11.26       -8.08      8.58 o 
  -6   4  16       19.26       -1.30     10.10 o 
  -5   4  16      402.16      375.68     24.03 o 
  -4   4  16     2975.42     2827.37     50.33 o 
  -3   4  16      868.62      825.88     29.93 o 
  -2   4  16      797.16      807.45     23.97 o 
  -1   4  16      143.93      146.25     13.72 o 
   0   4  16      245.91      253.15     19.82 o 
   1   4  16      414.85      371.27     22.64 o 
   2   4  16      714.24      808.19     30.57 o 
   3   4  16       87.73      100.35     15.92 o 
   4   4  16       78.89       90.42     15.75 o 
   5   4  16      499.14      485.00     29.09 o 
   6   4  16      198.60      152.46     20.42 o 
   7   4  16       89.44       77.89     18.45 o 
   8   4  16      346.81      347.06     28.16 o 
   9   4  16      121.86      118.18     21.33 o 
  10   4  16      291.96      302.68     40.56 o 
  11   4  16      258.93      224.29     26.45 o 
  12   4  16       17.62      -28.44     17.56 o 
  13   4  16       31.15       65.91     21.75 o 
  14   4  16       28.32        2.09     19.84 o 
  15   4  16      114.81      185.49     31.01 o 
  16   4  16        8.60        2.91     20.25 o 
 -30   5  16      574.10      601.20     51.23 o 
 -29   5  16      132.21      141.89     18.78 o 
 -28   5  16      155.96      117.93     19.91 o 
 -27   5  16      198.53      263.92     22.67 o 
 -26   5  16       38.93       46.30     13.71 o 
 -25   5  16        0.29        6.57     10.53 o 
 -24   5  16      543.81      597.82     36.42 o 
 -23   5  16       51.85       56.35     13.05 o 
 -22   5  16       57.72       82.79     14.05 o 
 -21   5  16       17.11       17.44     10.10 o 
 -20   5  16        0.28        0.05      8.56 o 
 -19   5  16       13.02       19.91      9.91 o 
 -18   5  16      137.52      124.00     16.25 o 
 -17   5  16      227.61      225.77     32.95 o 
 -16   5  16       42.16       34.46     11.69 o 
 -15   5  16      420.63      388.29     24.19 o 
 -14   5  16      380.05      336.18     22.74 o 
 -13   5  16       17.56       27.27     13.70 o 
 -12   5  16      454.00      455.03     68.76 o 
 -11   5  16      309.79      277.94     25.96 o 
 -10   5  16       64.65       43.19     14.31 o 
  -9   5  16       36.66       50.42     17.49 o 
  -8   5  16        0.70        0.38     14.32 o 
  -7   5  16       90.20       89.70     19.19 o 
  -6   5  16       62.04       55.14     15.24 o 
  -5   5  16        8.54        6.60     10.07 o 
  -4   5  16      374.87      352.66     25.65 o 
  -3   5  16      137.96      110.57     17.71 o 
  -2   5  16      234.22      194.38     24.02 o 
  -1   5  16      246.49      204.40     22.53 o 
   0   5  16      301.33      274.49     22.78 o 
   1   5  16        8.95        8.84     11.78 o 
   2   5  16      116.19      133.66     19.61 o 
   3   5  16        9.73       12.71     13.30 o 
   4   5  16        4.52        7.35     12.20 o 
   5   5  16      594.92      597.44     31.39 o 
   6   5  16      868.55      950.47     38.40 o 
   7   5  16      677.57      747.20     35.75 o 
   8   5  16      274.16      241.55     25.64 o 
   9   5  16       15.03       -1.04     17.27 o 
  10   5  16       30.51       32.30     19.04 o 
  11   5  16        0.05      -12.32     17.15 o 
  12   5  16       70.89       25.15     31.60 o 
  13   5  16      200.73      252.22     29.54 o 
  14   5  16        9.42       -1.09     31.74 o 
 -27   6  16       83.32      126.96     24.00 o 
 -26   6  16      220.21      263.64     27.13 o 
 -25   6  16       99.06      115.86     26.56 o 
 -24   6  16       47.92       40.56     13.19 o 
 -23   6  16        7.92        5.68     11.78 o 
 -22   6  16      186.70      165.86     20.10 o 
 -21   6  16        0.40       15.53     11.35 o 
 -20   6  16        5.79        9.10     11.75 o 
 -19   6  16        0.65       13.45     23.08 o 
 -18   6  16        5.06       10.54     14.56 o 
 -17   6  16      198.40      215.81     25.67 o 
 -16   6  16      476.57      506.49     32.55 o 
 -15   6  16      180.64      160.05     45.91 o 
 -14   6  16      725.46      666.22     38.61 o 
 -13   6  16      390.58      422.27    141.64 o 
 -12   6  16      351.74      328.87     35.45 o 
 -11   6  16      438.34      399.65     71.43 o 
 -10   6  16        3.85       13.72     13.03 o 
  -9   6  16      736.22      667.15     37.06 o 
  -8   6  16        1.87        0.89     11.93 o 
  -7   6  16       82.05      109.01     20.07 o 
  -6   6  16       11.11        3.08     10.89 o 
  -5   6  16      302.00      268.09     23.97 o 
  -4   6  16      125.34      118.38     28.36 o 
  -3   6  16       97.27       80.94     16.63 o 
  -2   6  16       14.79       15.00     20.98 o 
  -1   6  16      737.06      817.38     37.89 o 
   0   6  16      570.09      545.99     44.56 o 
   1   6  16       58.59       46.74     13.18 o 
   2   6  16      202.12      234.32     26.20 o 
   3   6  16        5.31        4.41     13.00 o 
   4   6  16       59.60       73.14     17.81 o 
   5   6  16       26.82       18.67     14.98 o 
   6   6  16      128.71      116.70     49.14 o 
   7   6  16        7.40       16.42     23.47 o 
   8   6  16      100.93       76.06     22.73 o 
   9   6  16      208.10      197.02     31.32 o 
  10   6  16       29.34       74.83     22.01 o 
  11   6  16       30.04       30.91     26.49 o 
 -23   7  16       64.39       78.75     18.32 o 
 -22   7  16       52.58       92.49     27.15 o 
 -21   7  16     1035.37     1034.18     75.33 o 
 -20   7  16      446.01      516.58     36.09 o 
 -19   7  16      213.93      245.60     26.88 o 
 -18   7  16       17.82       19.75     19.98 o 
 -17   7  16       45.61       62.34     16.46 o 
 -16   7  16        0.04       10.52     15.40 o 
 -15   7  16        0.01        1.31     13.24 o 
 -14   7  16       27.25       53.60     47.27 o 
 -13   7  16      157.63      183.71     69.61 o 
 -12   7  16      102.47      131.66     60.18 o 
 -11   7  16       43.12       45.48     48.88 o 
 -10   7  16       72.14       28.89     47.05 o 
  -9   7  16      142.40      174.95     65.72 o 
  -8   7  16      267.38      174.47     68.65 o 
  -7   7  16       90.62       70.96     16.89 o 
  -6   7  16       33.44       20.17     24.52 o 
  -5   7  16        0.60       -6.88     20.77 o 
  -4   7  16       73.19       38.15     15.99 o 
  -3   7  16       13.21       11.23     12.47 o 
  -2   7  16        5.17       21.36     13.14 o 
  -1   7  16       51.34       48.72     16.90 o 
   0   7  16       48.40       53.97     17.41 o 
   1   7  16      180.76      163.61     17.95 o 
   2   7  16       47.56       43.45     12.78 o 
   3   7  16       43.51       39.15     16.22 o 
   4   7  16       89.63      101.26     20.96 o 
   5   7  16        5.88        6.52     16.61 o 
   6   7  16       39.42       44.45     19.13 o 
   7   7  16       69.20       98.42     24.64 o 
 -17   8  16       56.93       79.94     28.77 o 
 -16   8  16       14.38       13.88     25.28 o 
 -15   8  16      112.28      109.69     43.72 o 
 -14   8  16       60.95      274.64     81.22 o 
 -13   8  16        0.94       16.95     41.79 o 
 -12   8  16       43.62       25.67     45.86 o 
 -11   8  16       26.45       29.78     50.07 o 
 -10   8  16      301.64      391.68    101.53 o 
  -9   8  16       63.70       76.81     37.18 o 
  -8   8  16        0.18       16.89     26.19 o 
  -7   8  16        7.14        4.01     25.73 o 
  -6   8  16       10.36       55.15     32.35 o 
  -5   8  16        4.28       -4.49     23.19 o 
  -4   8  16      102.77      108.36     38.66 o 
  -3   8  16        1.91        0.87     25.86 o 
  -2   8  16        3.18       30.23     37.53 o 
  -1   8  16        5.18       25.67     43.38 o 
   0   8  16        1.78       28.90     28.51 o 
   1   8  16       30.37       69.97     26.85 o 
 -34   1  17      530.34      747.87     98.50 o 
 -33   1  17        2.54       82.56     56.75 o 
 -32   1  17       80.63       99.36     60.69 o 
 -31   1  17        4.56       15.83     28.41 o 
 -30   1  17      248.91      269.12     21.50 o 
 -29   1  17      172.88      202.40     32.40 o 
 -28   1  17      233.94      272.91     26.50 o 
 -27   1  17      395.92      366.41     26.85 o 
 -26   1  17      293.58      338.83     23.64 o 
 -25   1  17      508.31      442.62     21.42 o 
 -24   1  17      111.95      136.71     13.89 o 
 -23   1  17      105.17       87.29     11.70 o 
 -22   1  17        0.00        5.62      7.38 o 
 -21   1  17       35.20       47.58      9.21 o 
 -20   1  17       99.76       92.92     10.27 o 
 -19   1  17       80.63       76.91      9.20 o 
 -18   1  17      106.64       83.62     10.30 o 
 -17   1  17      220.79      208.63     12.87 o 
 -16   1  17      515.01      505.96     16.95 o 
 -15   1  17        3.56       13.86      6.62 o 
 -14   1  17      188.20      209.76     12.59 o 
 -13   1  17        2.42       10.34      5.92 o 
 -12   1  17      672.32      682.95     18.27 o 
 -11   1  17     1074.27     1004.23     21.80 o 
 -10   1  17       13.64       16.64      5.94 o 
  -9   1  17      392.72      386.31     16.72 o 
  -8   1  17       72.57       79.78      9.94 o 
  -7   1  17       45.22       25.91      8.21 o 
  -6   1  17      538.91      570.75     19.45 o 
  -5   1  17      177.27      159.74     11.66 o 
  -4   1  17      151.13      139.26     10.92 o 
  -3   1  17      113.07      102.92     11.24 o 
  -2   1  17      574.60      540.84     19.75 o 
  -1   1  17       64.68       58.03     10.44 o 
   0   1  17      109.33       96.11     13.18 o 
   1   1  17      893.54      915.39     31.45 o 
   2   1  17      323.24      269.14     19.98 o 
   3   1  17       16.27        0.62     18.47 o 
   4   1  17       24.87       32.76     12.44 o 
   5   1  17      112.58       83.32     14.54 o 
   6   1  17      143.85      148.61     16.82 o 
   7   1  17       42.46       30.04     12.73 o 
   8   1  17       45.64       52.23     13.68 o 
   9   1  17      344.96      437.41     28.11 o 
  10   1  17      363.35      287.34     39.95 o 
  11   1  17      301.98      413.65     42.96 o 
  12   1  17        0.47       14.89     24.45 o 
  13   1  17      232.48      256.65     42.05 o 
  14   1  17       11.10       -9.20     22.14 o 
  15   1  17      197.68      216.38     40.05 o 
  16   1  17       76.23      -28.41     21.99 o 
  17   1  17       96.31       31.68     28.04 o 
 -34   2  17        5.54       -1.11     23.36 o 
 -33   2  17       93.82       98.65     20.94 o 
 -32   2  17        2.14       35.88     33.44 o 
 -31   2  17      145.90      182.99     34.24 o 
 -30   2  17      113.33      117.44     21.05 o 
 -29   2  17       11.89       25.27     16.82 o 
 -28   2  17     1038.44     1088.60     31.60 o 
 -27   2  17       16.31       22.86     12.68 o 
 -26   2  17       34.65       53.05     12.81 o 
 -25   2  17       31.00       28.73      9.03 o 
 -24   2  17       46.81       35.79     10.38 o 
 -23   2  17      962.90      894.92     26.69 o 
 -22   2  17      667.48      616.17     22.74 o 
 -21   2  17      365.15      373.41     19.90 o 
 -20   2  17        1.12        5.56      7.69 o 
 -19   2  17      313.63      290.26     22.98 o 
 -18   2  17      504.58      472.26     20.75 o 
 -17   2  17      125.63      140.43     13.70 o 
 -16   2  17     1268.47     1300.99     27.82 o 
 -15   2  17      528.74      495.62     20.26 o 
 -14   2  17        0.69      -10.50      6.64 o 
 -13   2  17     1194.17     1184.40     28.12 o 
 -12   2  17     3822.79     3781.76     49.74 o 
 -11   2  17      312.13      280.43     18.46 o 
 -10   2  17     2679.52     2820.57     45.36 o 
  -9   2  17       41.69       39.37      9.23 o 
  -8   2  17      237.21      222.45     15.36 o 
  -7   2  17      187.14      139.71     10.17 o 
  -6   2  17     6666.33     6348.52    115.68 o 
  -5   2  17     3241.00     3124.09     42.43 o 
  -4   2  17      115.58      105.64     11.52 o 
  -3   2  17       54.74       47.77     11.38 o 
  -2   2  17      638.67      615.62     25.19 o 
  -1   2  17        0.19        0.07      8.90 o 
   0   2  17       29.34       19.19     10.10 o 
   1   2  17      711.05      653.72     26.31 o 
   2   2  17      292.00      300.45     23.28 o 
   3   2  17       43.54       20.01     13.59 o 
   4   2  17      112.72       95.65     17.07 o 
   5   2  17      207.05      205.87     21.71 o 
   6   2  17      276.77      240.38     23.75 o 
   7   2  17      110.35      106.71     21.54 o 
   8   2  17       81.91      108.72     21.48 o 
   9   2  17      211.59      226.27     28.82 o 
  10   2  17       93.66       89.33     21.40 o 
  11   2  17      286.55      412.90     36.75 o 
  12   2  17       61.33       64.13     28.82 o 
  13   2  17       28.97       29.34     38.48 o 
  14   2  17       31.05       34.09     29.02 o 
  15   2  17      313.35      394.69     54.03 o 
  16   2  17        0.04      -34.99     23.14 o 
  17   2  17       60.46      -22.23     24.18 o 
 -33   3  17        7.38       -1.08     21.38 o 
 -32   3  17       90.23      144.62     24.87 o 
 -31   3  17        0.19       27.53     29.58 o 
 -30   3  17      624.62      705.05     34.92 o 
 -29   3  17        1.68       12.39     13.62 o 
 -28   3  17      228.48      282.06     20.81 o 
 -27   3  17        0.16      -18.19     10.31 o 
 -26   3  17        2.13       12.31      9.73 o 
 -25   3  17      179.64      142.72     16.50 o 
 -24   3  17      295.99      299.34     19.36 o 
 -23   3  17        0.00       18.28      8.91 o 
 -22   3  17       74.79       75.67     11.79 o 
 -21   3  17       11.95       10.74      6.24 o 
 -20   3  17      410.38      421.98     24.08 o 
 -19   3  17      337.05      304.86     19.05 o 
 -18   3  17      737.15      679.07     24.20 o 
 -17   3  17      323.40      261.44     17.64 o 
 -16   3  17       72.31       72.98     11.11 o 
 -15   3  17        0.73        8.97      7.94 o 
 -14   3  17      560.70      519.13     20.78 o 
 -13   3  17     1394.03     1269.66     31.73 o 
 -12   3  17       92.12       68.21     11.48 o 
 -11   3  17       33.64       22.51     11.02 o 
 -10   3  17      881.07      795.52     31.13 o 
  -9   3  17       13.34       11.37     10.50 o 
  -8   3  17      752.19      711.09     30.08 o 
  -7   3  17      774.11      764.11     30.74 o 
  -6   3  17       17.98        5.71     10.61 o 
  -5   3  17       18.34       28.78      8.56 o 
  -4   3  17     1397.45     1422.54     30.88 o 
  -3   3  17        0.36       10.04      9.77 o 
  -2   3  17      760.73      813.28     31.25 o 
  -1   3  17      588.89      496.91     25.06 o 
   0   3  17     1171.46     1060.52     33.10 o 
   1   3  17       71.10       53.50     13.18 o 
   2   3  17      239.66      228.06     19.72 o 
   3   3  17       18.27       16.36     12.89 o 
   4   3  17      107.04      129.00     21.98 o 
   5   3  17      113.57      114.05     28.06 o 
   6   3  17      392.18      348.10     26.80 o 
   7   3  17      266.54      347.93     27.89 o 
   8   3  17      601.60      704.69     49.16 o 
   9   3  17        5.33       -2.96     15.83 o 
  10   3  17      433.95      526.60     49.93 o 
  11   3  17      252.65      351.89     30.25 o 
  12   3  17       15.37       41.51     21.63 o 
  13   3  17        8.30        0.11     19.84 o 
  14   3  17        9.01      -14.60     25.21 o 
  15   3  17       57.81       50.91     41.63 o 
  16   3  17        0.26       -0.10     39.23 o 
 -31   4  17        2.01        7.29     23.34 o 
 -30   4  17        6.30       36.46     13.39 o 
 -29   4  17        0.35       19.12     14.91 o 
 -28   4  17        6.84       26.48     12.76 o 
 -27   4  17        1.76       -2.46      9.88 o 
 -26   4  17       84.44       73.89     16.09 o 
 -25   4  17       44.28       64.14     13.26 o 
 -24   4  17      220.13      235.41     19.94 o 
 -23   4  17      172.39      190.94     18.54 o 
 -22   4  17        4.15       15.26     10.05 o 
 -21   4  17        2.78       10.87      8.85 o 
 -20   4  17        4.08       -6.08      7.46 o 
 -19   4  17        9.19       -3.12      7.93 o 
 -18   4  17      201.55      207.06     29.88 o 
 -17   4  17       12.05       -0.07      7.29 o 
 -16   4  17        6.18        0.64      5.69 o 
 -15   4  17      350.74      378.68     25.70 o 
 -14   4  17     2021.41     1923.60     47.40 o 
 -13   4  17       44.39       22.21     12.13 o 
 -12   4  17      110.52      109.63     16.02 o 
 -11   4  17       70.65       56.16     13.60 o 
 -10   4  17       39.11       59.14     14.28 o 
  -9   4  17        7.45        1.40     10.30 o 
  -8   4  17       75.12       82.07     16.64 o 
  -7   4  17        0.01       -1.57      9.97 o 
  -6   4  17       42.17       25.88     11.96 o 
  -5   4  17      826.10      757.06     28.42 o 
  -4   4  17      252.27      281.55     20.61 o 
  -3   4  17       40.89       27.40      9.30 o 
  -2   4  17      217.24      209.43     17.24 o 
  -1   4  17      397.93      396.08     26.54 o 
   0   4  17      576.76      552.08     26.54 o 
   1   4  17        8.75       -5.48     10.79 o 
   2   4  17      290.90      313.12     22.49 o 
   3   4  17       93.61       81.60     15.75 o 
   4   4  17        0.91       13.78     13.55 o 
   5   4  17      137.99      169.76     21.61 o 
   6   4  17        0.73        2.57     15.11 o 
   7   4  17       98.47       92.74     19.75 o 
   8   4  17      519.19      564.02     33.30 o 
   9   4  17      920.76     1001.31     42.70 o 
  10   4  17      300.67      289.13     28.56 o 
  11   4  17      895.22      998.84     44.28 o 
  12   4  17      644.84      725.18     40.28 o 
  13   4  17       84.73       70.11     22.32 o 
  14   4  17       14.16       19.39     35.24 o 
 -29   5  17      154.28      160.70     31.74 o 
 -28   5  17       23.04       38.80     14.40 o 
 -27   5  17       64.71       81.86     17.09 o 
 -26   5  17      363.25      493.00     27.26 o 
 -25   5  17       65.71       91.34     15.74 o 
 -24   5  17       15.19       21.11     11.39 o 
 -23   5  17      229.08      274.67     34.19 o 
 -22   5  17      184.06      202.07     19.30 o 
 -21   5  17       78.58       84.07     14.19 o 
 -20   5  17       23.83       19.16     11.84 o 
 -19   5  17       71.12       74.44     14.06 o 
 -18   5  17       42.37       51.45     12.83 o 
 -17   5  17      394.28      503.65     41.02 o 
 -16   5  17       19.52       18.88     10.20 o 
 -15   5  17       23.29       30.71     10.99 o 
 -14   5  17       12.13       -1.86     17.01 o 
 -13   5  17      170.07      159.12     18.81 o 
 -12   5  17      100.68       87.91     30.82 o 
 -11   5  17       42.42       23.66     13.88 o 
 -10   5  17      278.87      247.32     25.58 o 
  -9   5  17        5.77        4.48     11.70 o 
  -8   5  17       74.08       77.58     17.26 o 
  -7   5  17       67.01       71.88     18.17 o 
  -6   5  17       27.61       11.72     17.48 o 
  -5   5  17        6.16       -5.93      9.95 o 
  -4   5  17      419.44      405.09     28.51 o 
  -3   5  17       24.88       13.52     11.84 o 
  -2   5  17      321.76      309.73     23.06 o 
  -1   5  17       17.25       12.66      8.82 o 
   0   5  17       80.38      100.53     18.25 o 
   1   5  17        1.48        2.25     11.28 o 
   2   5  17       91.06       95.70     16.26 o 
   3   5  17       41.26       30.82     14.06 o 
   4   5  17       83.61       64.98     22.99 o 
   5   5  17      100.58       66.37     18.54 o 
   6   5  17       91.82       64.43     18.72 o 
   7   5  17      153.56      138.62     22.38 o 
   8   5  17      267.91      219.96     26.34 o 
   9   5  17       38.27        4.92     18.57 o 
  10   5  17        0.02      -14.04     16.80 o 
  11   5  17      141.62      132.76     29.44 o 
  12   5  17       52.77       23.62     33.16 o 
 -26   6  17       59.10       81.82     21.96 o 
 -25   6  17       40.20       59.39     16.25 o 
 -24   6  17      130.13      170.82     21.04 o 
 -23   6  17        0.06       -8.43     11.82 o 
 -22   6  17      114.65      118.91     18.42 o 
 -21   6  17        6.41        0.67     12.16 o 
 -20   6  17        6.10        8.45     12.08 o 
 -19   6  17        0.00       10.78     11.09 o 
 -18   6  17       94.17      113.68     26.35 o 
 -17   6  17        7.32       -8.81     10.70 o 
 -16   6  17        1.40      -19.57     12.57 o 
 -15   6  17        0.90       -1.99     17.46 o 
 -14   6  17      268.44      251.27     27.15 o 
 -13   6  17      297.36      280.34     33.82 o 
 -12   6  17       20.35       21.25     13.61 o 
 -11   6  17      190.88      202.17     26.04 o 
 -10   6  17      115.37       85.18     41.85 o 
  -9   6  17       31.09       32.83     15.28 o 
  -8   6  17       27.29       35.60     15.39 o 
  -7   6  17      463.20      436.53     30.62 o 
  -6   6  17        4.87        7.03     11.73 o 
  -5   6  17       20.16        0.23     17.10 o 
  -4   6  17      106.70      100.62     18.60 o 
  -3   6  17      166.47      176.63     23.20 o 
  -2   6  17      357.72      322.39     27.65 o 
  -1   6  17        0.13        8.35      9.97 o 
   0   6  17      341.70      328.97     21.71 o 
   1   6  17      265.08      258.75     34.38 o 
   2   6  17      224.19      204.16     24.69 o 
   3   6  17       77.11      104.11     20.59 o 
   4   6  17        3.52       28.83     16.92 o 
   5   6  17        1.22       22.42     18.87 o 
   6   6  17        1.32       15.16     21.74 o 
   7   6  17       13.51        7.27     21.62 o 
   8   6  17      124.45      145.81     28.91 o 
   9   6  17      208.78      256.94     37.77 o 
 -22   7  17       50.51      113.23     19.89 o 
 -21   7  17       26.77       41.54     18.23 o 
 -20   7  17       12.78       22.52     15.37 o 
 -19   7  17       67.88       77.45     19.86 o 
 -18   7  17      162.84      177.25     24.52 o 
 -17   7  17      129.19      131.98     22.33 o 
 -16   7  17        7.24       -7.89     13.01 o 
 -15   7  17        0.01       -0.42     13.06 o 
 -14   7  17       13.12       19.61     14.72 o 
 -13   7  17       78.98       74.01     18.65 o 
 -12   7  17       48.73       43.42     20.67 o 
 -11   7  17      268.90      225.14     28.34 o 
 -10   7  17       63.28      150.14     65.75 o 
  -9   7  17       21.25       22.05     14.75 o 
  -8   7  17       13.26        9.46     12.84 o 
  -7   7  17       74.49       60.46     16.27 o 
  -6   7  17       39.98       25.72     16.80 o 
  -5   7  17        2.33       15.66     13.49 o 
  -4   7  17        9.70       18.91     13.64 o 
  -3   7  17       33.19       55.68     17.03 o 
  -2   7  17      146.78      139.61     21.62 o 
  -1   7  17        9.56       18.75     15.06 o 
   0   7  17       13.94        9.21     12.34 o 
   1   7  17       95.37       80.23     14.84 o 
   2   7  17       80.59      117.44     34.26 o 
   3   7  17       37.30       47.72     17.51 o 
   4   7  17        5.37       32.49     32.51 o 
   5   7  17      293.51      344.60     35.02 o 
 -15   8  17       15.23       59.93     44.88 o 
 -14   8  17       15.41       78.91     40.05 o 
 -13   8  17       45.80       91.34     48.48 o 
 -12   8  17       35.50       71.87     51.82 o 
 -11   8  17        0.66       64.67     50.56 o 
 -10   8  17      141.40       91.16     32.81 o 
  -9   8  17       14.69       47.74     32.46 o 
  -8   8  17       70.95       26.70     28.96 o 
  -7   8  17        3.22       47.27     37.56 o 
  -6   8  17        0.68       97.36     48.70 o 
  -5   8  17        8.70       44.71     63.05 o 
  -4   8  17       43.02       85.27     36.38 o 
  -3   8  17       22.15       32.38     43.11 o 
  -2   8  17       13.68       28.82     25.19 o 
 -33   0  18      160.36      487.65    218.54 o 
 -31   0  18       99.28      396.90     52.46 o 
 -30   0  18       57.70      105.55     81.98 o 
 -29   0  18       66.69       96.09     93.84 o 
 -28   0  18        8.85       33.78     50.68 o 
 -27   0  18      245.32      339.84     53.73 o 
 -26   0  18       39.93       45.90     18.26 o 
 -25   0  18      263.62      238.44     35.01 o 
 -24   0  18        0.82       11.50     13.26 o 
 -23   0  18      557.82      460.15     22.11 o 
 -22   0  18     1129.89      925.42     29.27 o 
 -21   0  18        3.15       16.98     11.31 o 
 -20   0  18     2794.11     2509.30     52.44 o 
 -19   0  18        0.49        9.85      8.77 o 
 -18   0  18     1200.36     1148.56     25.31 o 
 -17   0  18       15.53       33.84      9.78 o 
 -16   0  18      117.47      103.20     10.29 o 
 -15   0  18     2836.72     2914.99     47.13 o 
 -14   0  18       45.78       35.53      8.97 o 
 -13   0  18       31.19       22.57      8.83 o 
 -12   0  18      117.44       85.07     11.96 o 
 -11   0  18     3031.19     2963.38     46.21 o 
 -10   0  18    26022.01    25654.57    195.88 o 
  -9   0  18      201.34      204.04     18.25 o 
  -8   0  18    15886.44    15440.67    144.99 o 
  -7   0  18     4230.12     4036.01     59.56 o 
  -6   0  18     1034.03      934.08     33.90 o 
  -5   0  18       64.98       42.94     14.12 o 
  -4   0  18       84.31       97.27     16.85 o 
  -3   0  18     2754.43     2931.43     58.61 o 
  -2   0  18      120.26      157.47     18.85 o 
  -1   0  18       71.01       85.98     16.65 o 
   0   0  18      830.89      805.65     35.48 o 
   1   0  18      515.93      494.63     47.89 o 
   2   0  18      137.34       68.91     27.01 o 
   3   0  18      378.92      286.59     38.70 o 
   4   0  18       76.70        0.35     22.64 o 
   5   0  18     2636.03     2343.48     88.70 o 
   6   0  18       40.21       16.85     24.20 o 
   7   0  18       14.27        3.15     21.72 o 
   8   0  18       15.09        5.94     21.81 o 
   9   0  18      384.01      360.61     43.05 o 
  10   0  18        1.31       31.78     23.52 o 
  11   0  18      214.75      182.12     35.07 o 
  12   0  18       38.59       13.23     22.63 o 
  13   0  18      121.96      168.36     33.17 o 
  14   0  18        2.77        9.58     23.45 o 
 -34   1  18      833.45     1121.01    139.26 o 
 -32   1  18      117.82       76.97     22.10 o 
 -31   1  18        0.05       36.05     39.06 o 
 -30   1  18       24.19       81.17     35.78 o 
 -29   1  18       67.95       76.20     28.65 o 
 -28   1  18      208.09      295.67     29.65 o 
 -27   1  18       29.23       63.98     16.22 o 
 -26   1  18      433.26      439.97     21.22 o 
 -25   1  18       19.53       19.90      9.18 o 
 -24   1  18      297.79      285.10     20.73 o 
 -23   1  18       81.33       59.53     10.71 o 
 -22   1  18      768.85      661.31     22.79 o 
 -21   1  18     1419.19     1387.12     28.02 o 
 -20   1  18      784.31      654.67     30.05 o 
 -19   1  18       26.21       24.46      8.28 o 
 -18   1  18       70.32       47.58      7.92 o 
 -17   1  18        3.07       10.24      7.06 o 
 -16   1  18        1.78       16.04      8.34 o 
 -15   1  18        0.84        2.21      5.79 o 
 -14   1  18     1562.63     1376.25     27.68 o 
 -13   1  18      440.45      474.86     18.26 o 
 -12   1  18       96.41       89.39      9.09 o 
 -11   1  18     3143.94     3111.48     36.05 o 
 -10   1  18      755.09      745.53     20.65 o 
  -9   1  18     3283.46     3100.77     42.43 o 
  -8   1  18      157.74      153.27     12.93 o 
  -7   1  18     1823.24     1778.74     32.12 o 
  -6   1  18        5.72        1.99      6.91 o 
  -5   1  18       36.54       35.43      7.64 o 
  -4   1  18     1520.57     1547.18     27.85 o 
  -3   1  18        4.95       11.69      8.94 o 
  -2   1  18       48.95       37.62     18.77 o 
  -1   1  18        6.77       -3.94     10.66 o 
   0   1  18      263.63      186.12     17.50 o 
   1   1  18      216.57      217.35     18.85 o 
   2   1  18     1293.08     1085.30     33.17 o 
   3   1  18     1011.88     1061.27     41.91 o 
   4   1  18       46.21       21.59     15.36 o 
   5   1  18      547.72      503.31     25.47 o 
   6   1  18       56.71       65.57     14.92 o 
   7   1  18       86.03       71.15     23.41 o 
   8   1  18      222.66      197.14     24.45 o 
   9   1  18       26.26       11.85     15.93 o 
  10   1  18      150.48      198.95     38.89 o 
  11   1  18      197.10      102.26     33.12 o 
  12   1  18       47.51       23.17     27.27 o 
  13   1  18      113.88       42.83     29.40 o 
  14   1  18       14.92       16.81     28.35 o 
  15   1  18       42.85      -22.92     24.30 o 
  16   1  18      685.77      893.99     65.95 o 
 -34   2  18       15.61       14.81     47.08 o 
 -33   2  18        3.79      -18.39     13.23 o 
 -32   2  18       17.52       42.31     29.21 o 
 -31   2  18        2.23       -2.56     11.32 o 
 -30   2  18      232.18      241.39     31.63 o 
 -29   2  18       53.11       92.44     20.83 o 
 -28   2  18        0.95       57.52     21.03 o 
 -27   2  18       56.23       62.05     16.15 o 
 -26   2  18        0.69        7.95     12.44 o 
 -25   2  18      705.15      695.42     25.13 o 
 -24   2  18        9.97        6.72      9.70 o 
 -23   2  18       52.91       61.29     10.94 o 
 -22   2  18       16.41       11.88     10.05 o 
 -21   2  18       47.82       36.89     10.76 o 
 -20   2  18      557.60      516.70     22.01 o 
 -19   2  18       45.52       47.21     10.68 o 
 -18   2  18      318.15      240.40     17.01 o 
 -17   2  18        0.75       -2.42      7.14 o 
 -16   2  18       84.28       51.81     10.22 o 
 -15   2  18     1762.27     1650.54     34.12 o 
 -14   2  18     1417.84     1370.40     50.06 o 
 -13   2  18       49.61       67.34     10.58 o 
 -12   2  18     1045.69      994.33     26.37 o 
 -11   2  18       42.72       46.55      9.95 o 
 -10   2  18     2095.40     2069.49     39.21 o 
  -9   2  18       87.35       54.41      8.84 o 
  -8   2  18     1711.82     1637.54     34.79 o 
  -7   2  18      734.31      711.66     24.28 o 
  -6   2  18      236.76      225.76     21.48 o 
  -5   2  18     1291.14     1237.03     34.01 o 
  -4   2  18     1782.12     1600.73     38.19 o 
  -3   2  18      859.46      917.90     30.02 o 
  -2   2  18      580.25      534.09     24.65 o
[truncated: 106,503 more chars]
